# Supplementary material for: Prevalence, Host Range, and Comparative Genomic Analysis of Temperate Ochrobactrum Phages
Source: Front Microbiol. 2017 Jun 30;8:1207. doi: 10.3389/fmicb.2017.01207 (PMC5492332; doi:10.3389/fmicb.2017.01207)
Supplement: Supplementary file 1 [file Table1.XLS]

## Sheet: POI1126
POI1126 ORF no.	Start	Stop	Strand	Predicted function	Best match (Blastp)	Accession no.	E-value	Identity [%]	Nucleotide sequence	Amino acid sequence
ORF01	1	528	+	Phage terminase, small subunit	Terminase small subunit [Ochrobactrum intermedium LMG 3301]	EEQ92730	2.43873e-127	100	atgcaaacgttctgctcggaatacatgaaggacatgaacgccacgcaggccgctattcgcgctggctattcggaaaaaaccgcgcgccagcagggcagcaggctttgcggctacgccatcgtgcaggaccgcctgcagcaattgcatgaagaaatgcaggctcgcatcgtcgtggacgttgaagccatcattaaggagctggccgacgaaaaccgcgccgatctggccgacctttacgatgataacaattgcctaaagcctgtgcgcgaatggcccatgctgtggcgcgtcggcgggctcgtcgccggaataaaaacccgcgagctgtgggaaaaggacgaagacggcaactccgtgcacgtgggaaacgttgttgaagtgaaagtttccgacaaggtg…	MQTFCSEYMKDMNATQAAIRAGYSEKTARQQGSRLCGYAIVQDRLQQLHEEMQARIVVDVEAIIKELADENRADLADLYDDNNCLKPVREWPMLWRVGGLVAGIKTRELWEKDEDGNSVHVGNVVEVKVSDKVRRKELLGKHLGAWKEKVELDLSNPMQDLWNQIAGKSFAPKEN
ORF02	532	2058	+	Phage terminase, large subunit	Hypothetical protein [Ochrobactrum intermedium]	WP_006470180	0	100	atgcgtgggttcgacaagctcaccgacgcagaacgcattgctttgctcgccgatcccgattggcgcatccgcaacctttatcatatccgcaacaagtacggtgaaaccgtaatatttcaccccaatgatgcgcaggaagaattcatgcgcaaactttggttccggaaccttattccgaaggctcgccagcgcggtttttcgacgcttgttcagttgatgatcctcgatgcgtgcctttttgtgttgaacacgaaggctgcaattatcgcgcaggacttggaattggcccgcgccatccgcgatgacaagatcatgttcgcctatgatcgtttgcccgacttcgtgttgcggaacgttcctcttgtcgttgataacgccaagcgccttgaatggaagaac…	MRGFDKLTDAERIALLADPDWRIRNLYHIRNKYGETVIFHPNDAQEEFMRKLWFRNLIPKARQRGFSTLVQLMILDACLFVLNTKAAIIAQDLELARAIRDDKIMFAYDRLPDFVLRNVPLVVDNAKRLEWKNGSEMIIGTTARGRTLSWLHVSEYGEICAKNPEHAKEIQSGALPAAEYGTIIIEATAQGADGDFTTKVMQAKAVAESGRQLTRKDYRLHFASWWDAPEYEVEDPEHITISPKDHAYFDRMEGLIGREISLNKRAWYVQQRDVEFSGDQEMMWSQFPTTLEEAFQQSTEGKFLADQLSLARRQGRIGVFKHDPSKPVYTFWDIGTDDDTAIWFMQINGNMFHFIDFYECNGEAPAFYAREVLSKPYNYAAHYLPHDGAHRRIGTFSLD…
ORF03	2139	2570	+	Unknown	Hypothetical protein [Ochrobactrum intermedium]	WP_006470181	1.902e-100	100	atgtcgcagcccgttctcgatttgagagcgcgcgcattttattatgtgcgcggtgaaattaccctgatcggtacatggcttcgcattgagggccagtttcgcccctgcatggtgctgatccgcaccggcgaggaaaccaatccccacaccgttccttgcctcataccgctggaacgggcttggatttggaacgaaacgtttggcgatccgcgacaagcggcgcacacggtcgccggtttcctcgatgctctgcgcctcacgcccggcaaagtgaacgctatccgccttctgtcactcattcacgagcatcttggcgatctggtcaatattccgcctctgccgccgcttgagcagcgcgtggtggccgaaatcatcgtaaccaacaatacgactggtcag…	MSQPVLDLRARAFYYVRGEITLIGTWLRIEGQFRPCMVLIRTGEETNPHTVPCLIPLERAWIWNETFGDPRQAAHTVAGFLDALRLTPGKVNAIRLLSLIHEHLGDLVNIPPLPPLEQRVVAEIIVTNNTTGQTREVEVKDYV
ORF04	2563	4881	+	Phage portal protein	Hypothetical protein OINT_3000019 [Ochrobactrum intermedium LMG 3301]	EEQ92733	0	100	atgtttgacctcaacgcgcaggacggttccgtccgcacgaccaaatatgaatccccgatccctaagagcaaacctgtcgataaaccgatcagggcgcataagcttgacgatgggcttatggtcaaaaagcatcgcgagttgatgtcgctgttcgtgacagagcaggatcggcaatccgaaaatcgccgggaaatggcgattgaagaagatttctacgacaatattcagtggtcagccgaagatgcacaaacattggaagatcgcgggcaggtgccgctcgtctacaatgtcataagcgcctcggtggactggataaccggatcggagaagcgcacccgcaccgatgcgaaggttttgcccaggcgcaaggaggactcgaagccggcccaacgcaaaact…	MFDLNAQDGSVRTTKYESPIPKSKPVDKPIRAHKLDDGLMVKKHRELMSLFVTEQDRQSENRREMAIEEDFYDNIQWSAEDAQTLEDRGQVPLVYNVISASVDWITGSEKRTRTDAKVLPRRKEDSKPAQRKTELMKYLSDVNRTPFSRSRAFEDAVRVGVGWMEDGFDADSDGEPLYSRYENWRNILHDSAATEPDLSDARYIFRMKWFDFDIISAIFPERIGVLQNAAQLSPGVNGLDELSDEITDQHEIELEHSKSASVASSNLGTYERQRVRVIEAWVRIPSTTEKLRGGVFSGEIYDPFSPAHKEAVESGESEIVARPTMRMHVAIFTTAGMLYFGPSPYRHNQFPLTPIWGYRRGRNNLPYGIIRRLKDIQVDVNKRASKALYILSSNKIIME…
ORF05	4931	5920	+	Unknown	Hypothetical protein [Ochrobactrum intermedium]	WP_006470183	0	100	atggatcgattgaccgaagaacagcttgcgcagctcaccgacgccgagcgagaaggctacgagcttatgctggccgaagatgaagacgagggcaccacggacgaagaagccgaggacaaccacgacgacgatgccggcggggatgatgacggcgatggcgacgaagaacaggatgatgacggcggcgccgacgacgaagcggattccggagaggaagacgacgatgcggacgcgagcgaggatggcaccgaaactgccgccgaggatcagtccgaggacgcgcaggccgacgaagcccagcctgcgccagccgcaaagcaggttgatttcgacgcgccgcgccgtattcaaagtgaaatcgaagctatcgagcagaaacaggcccagttgctcgaacag…	MDRLTEEQLAQLTDAEREGYELMLAEDEDEGTTDEEAEDNHDDDAGGDDDGDGDEEQDDDGGADDEADSGEEDDDADASEDGTETAAEDQSEDAQADEAQPAPAAKQVDFDAPRRIQSEIEAIEQKQAQLLEQFDDGEITREEFLEKDKEFRTELATQLKAQGKAEAAIEDASAAYLGQVDQFLAENQQYKPGGLLFNLLNDKVKSAQAEARKNGASPLSIDLVRKAHAEIQAELGLPAKSAKPSANDKKDPKAAKGDKSEKKPAKQPAKRDMPPNLNGLPSDDINDASDDNGHFAYLSRLAVSEPLEYEKRFKAMSPEQQDEFLRYGG
ORF06	5920	6114	+	Unknown	Hypothetical protein [Ochrobactrum intermedium]	WP_006470184	7.27906e-37	100	atgctggcattgacggtagggataggcaaagccgtccagatcggggaggcggctgttgttaaggtcgaagacaagcaaggccgggcggtcaagcttgtcttcgcaaccgacatttacccgatacgcatcttggatgacggcgttatcccgcctcgctttacgcggggaataaccgggcgcccgcgaccgtactga	MLALTVGIGKAVQIGEAAVVKVEDKQGRAVKLVFATDIYPIRILDDGVIPPRFTRGITGRPRPY
ORF07	6407	6180	-	Unknown	Hypothetical protein [Ochrobactrum intermedium]	WP_039853664	1.22142e-47	100	atgaatgaatacgtgcagcgatatgcgaattgcgagttccacgtagagcagtggacagatgacgatttgagggtcgacacccttctaagctgttcggtgaatgcacttatcgccagggcggcatacgaggaagctacccggcagcgcccaacgcggattgtacgtcttcgccaccgggcgcgcatcatcgcagagcacatacccgacaatttacgccaagccgtgtag	MNEYVQRYANCEFHVEQWTDDDLRVDTLLSCSVNALIARAAYEEATRQRPTRIVRLRHRARIIAEHIPDNLRQAV
tRNA01	6603	6530	-	tRNA-Gln-TTG
tRNA02	7006	6932	-	tRNA-Met-CAT
ORF08	7197	6997	-	Unknown	Hypothetical protein IB61_11370 [Brucella abortus LMN2]	KFH24262	2.26837e-39	100	atggtcgcaaagcgagcgcgcaggatcgccgataagctgcgcatgaaagcaaagtgtcggcgcttatatccgcacgataaaaaggccagagcggcagagtatcttgctgtgtgctcctgtgccatgtgtggcaatccacgccggtatttcggcgaaaagacaattcaggaacgccggtttgcggcgtttgcagcagagtag	MVAKRARRIADKLRMKAKCRRLYPHDKKARAAEYLAVCSCAMCGNPRRYFGEKTIQERRFAAFAAE
ORF09	7324	7202	-	Unknown	No significant match				atgtcaacaaatgtaaacatcgaggcttcatccgaatggccgcaaattgccgtcaacggagcaaaattgaatttcccagaatcggctatttgctctattgtcgcgtctgaaagacattggtga	MSTNVNIEASSEWPQIAVNGAKLNFPESAICSIVASERHW
ORF10	7452	8555	+	Phage major capsid protein	N4-gp56 family major capsid protein [Ochrobactrum intermedium]	WP_039853667	0	100	atggccgcaaagaccacgattccgtttggcagtccgcttgccgttgcccgttggtcgggcgcactattcgcttccgttgaaacgcagagctactgggcccgcaagttcatgggcgaggatgataatgccatcatccaacgcctcactgatcttgagaaggaagccggcgacacgatccatttcgatctgtcggcgcagctccgccagaaaccaacccccggcgacaatcgcatcgagggcaaggaagaacagcttcgcttctattcggatgaagtgaagatcgaccagctccgccacccggtctccgctggcggtaaaatgtcccgcaagcgcaccgctcatgaccttcgcaagactgccaaggcccgcttgtccgagtactgggcgaagtacatggat…	MAAKTTIPFGSPLAVARWSGALFASVETQSYWARKFMGEDDNAIIQRLTDLEKEAGDTIHFDLSAQLRQKPTPGDNRIEGKEEQLRFYSDEVKIDQLRHPVSAGGKMSRKRTAHDLRKTAKARLSEYWAKYMDEINFIYVSGARGMNEDFTEEVTYTGHATNPIQAPDNDHILYGGDADSKATISSTSKMDRDLIERAVVHAGMMRSLNPDNANMQPVTINGESHYVCVMSLFQEYDLRTSDTAGWLEIQKAAAAAEGRNNPIFKGGLGMINNCVLHSHQRVIRFDDYGADGAQPAARALFMGRQAGVVAYGSTGGMRFTWKEEMRDYDNEPTVAAGIIFGVKKTRFNDRDYGVVALDTYASRPKKK
ORF11	8619	9047	+	Virion-associated component	Hypothetical protein [Ochrobactrum intermedium]	WP_006470187	1.10367e-94	100	atgacccatttcaagagtgatgcggcaaagggcaaaacccctgtcacctatcctcgcggcgctggctatgccaccacgcagcgctatgtcgccacgatcccggcaactgccgccgtgggcgatatcgtcgaaatcgcatgcattccgcccggttgccgtcctgtggaggcggtcatcgatgcagacggcgcagtgagcggcgatatcggcgtgatgactggcgactggggcaaggaagatgccgaacgcacttgcggcgccgaaatcgctgccgcgcaggatctgaccgccgacgcggttttccgcccgacgaagccaagcgcctatcgcatcccgtcgaacgacgcagcccgcgggatcggcgtgaagattacgaccgcgcccactgccgcggttgcc…	MTHFKSDAAKGKTPVTYPRGAGYATTQRYVATIPATAAVGDIVEIACIPPGCRPVEAVIDADGAVSGDIGVMTGDWGKEDAERTCGAEIAAAQDLTADAVFRPTKPSAYRIPSNDAARGIGVKITTAPTAAVAIGITLTVVA
ORF12	9147	9695	+	DNA nuclease/DNA endonuclease	Hypothetical protein [Ochrobactrum intermedium]	WP_006470188	2.45082e-129	100	atgcctcgcattcaatgcctgcttggcccgcagtccgatatttatgtcggtggcgtcgcctataacttcaccactgacgaacatggccgcgctgtcgcgaatgtgccaagccagcttcacgcccagtgcttcctttcaacccagcattaccggctgctgccggacgacatgatccttggcgatgccgtccagaccgagcagatcgtcaacgatgacgacatggaagtcgtgtcgcagatcgtcgagccgggtgcgagcaatcagcagtccgccgatgacaccggcaacggtggcgataattcaggcgcgaacagcgatgaaaacggcgagggcgaggatgcggacgcctccaatggcgatcaggacggccagaagggcgatgaaagccagcagccgaac…	MPRIQCLLGPQSDIYVGGVAYNFTTDEHGRAVANVPSQLHAQCFLSTQHYRLLPDDMILGDAVQTEQIVNDDDMEVVSQIVEPGASNQQSADDTGNGGDNSGANSDENGEGEDADASNGDQDGQKGDESQQPNGQPGEQQKAPEGEGTTVTPQPDASDVAKPEKKKAGRPKKADAATKVNAE
ORF13	9709	10395	+	Virion-associated component	Hypothetical protein [Ochrobactrum intermedium]	WP_006470189	1.51095e-167	100	atggttaaggccagtgaaatcatacagaaagcgcaaacgcttctcatcgacccggaagcggttcgctggcctttgccggagctcgccggctggatcgacagcgccatcaacgcaatcctgattgcgaagccatcggcgaacacgcactctatcaccgtggatctggagaagggcaccaagcagaagctcccgaccgacattgacccacgccccatgatgttcattgcagcccgacgcaacatcaatccggacggtacgcccggtaaggctgtgacgcccgtttccatccagaagatggatatgtccgatcccgactggcatagcgagcgccgcaagcgtcctgcagctctgcattacctgttcgacgaaaagaacccgaccgaatatttcgtctatccg…	MVKASEIIQKAQTLLIDPEAVRWPLPELAGWIDSAINAILIAKPSANTHSITVDLEKGTKQKLPTDIDPRPMMFIAARRNINPDGTPGKAVTPVSIQKMDMSDPDWHSERRKRPAALHYLFDEKNPTEYFVYPANDGKGKLDITVACEVAPIVATGDPDDIKSYEVPVGLPEPYSEPIIDYVCYRAQTKDATGADAGRGALHYQAFAQAIGIKTQVEANSSPNARRTG
ORF14	10395	11027	+	Unknown	Hypothetical protein [Ochrobactrum intermedium]	WP_006470190	1.10967e-152	100	atgcggctcgtcaatcttgacccgattgtggatcgtgtgcgccgtcaggcaccggcagcgccgattccgctgatcgagtccaacatcatcgacaaggccatcgagctttgcgaggccgtgccggtatggcgcgacaccgatgtgctgaacttcggcgagaacgatccatgcgaatatctgatggccgttccgcaggcagagatttatcgcatcgaaactgccacgatgaacggacgcccgcttgagcgcatccgtgccgaggaattggaccggcgatatccgaactggatggatgacaagcccggtgagaatatcccacgctttgtcacgcagctttcagcgaacacgctacgcctctatccggcgaacaagtgcaccgttcacgtgcggctctggctc…	MRLVNLDPIVDRVRRQAPAAPIPLIESNIIDKAIELCEAVPVWRDTDVLNFGENDPCEYLMAVPQAEIYRIETATMNGRPLERIRAEELDRRYPNWMDDKPGENIPRFVTQLSANTLRLYPANKCTVHVRLWLKPSIECDVLPSDIVSQHGTLLWQGAAGEILLMPDAELANPQLGARLLAKFEGGLDTLRTNHTRTQLRAPLRTKPSYM
ORF15	11035	11451	+	Virion-associated component	Hypothetical protein [Ochrobactrum intermedium]	WP_006470191	1.41978e-97	100	atgcctgcgaccacctataccggaaataaagttatcgaccttcttgtgcgtggcgttgcgtttgtgccgcccactcacgcttacgtgtccctccatacggcagatccgggtctgaatggcgcttcggaggtcacacttgcgaaatggcctggttacaaacggatgcaagcagcgcagggcggcgcggttgatacaggcttcacggcgggcgccgcgaagaagtccagcaataccaagcagcttctgtttccaacgatggacggcgcggaaacggtgacgttgacccactggtcgatatgggatgcgctgaacggcggcaactgcatttggtctggtgccctgacttatcagaaggtcctcaacccaactgacgaagtggtcatccacccgaacgaactg…	MPATTYTGNKVIDLLVRGVAFVPPTHAYVSLHTADPGLNGASEVTLAKWPGYKRMQAAQGGAVDTGFTAGAAKKSSNTKQLLFPTMDGAETVTLTHWSIWDALNGGNCIWSGALTYQKVLNPTDEVVIHPNELGLEIQ
ORF16	11451	12293	+	Unknown	Hypothetical protein [Ochrobactrum intermedium]	WP_006470192	0	100	atggtcaatgccggaaccattgcaggcactttcatcaacgccttcgctatcaatgaaggcgcgatagtgcatgctttgtccggcactatgactatgggagtgagcggcacgctcgacgcaacccgccgcgctgcgataaacgacacgatggcaattggtttcgtgggcgacgtagatccgcaccggcgggtaactgccactggcacagccactattgttttcagcacgctggccaatatcagtcagagacatgcagcgcgggcaaaaggaatcgttgttttcaaatctggcgcaattgccatccgtcgccgttctgccggtggcttgggcgttatccggctggcagggaagaacgatctacatgcccgtcgcgcagccgtagcaaccggccagattgtg…	MVNAGTIAGTFINAFAINEGAIVHALSGTMTMGVSGTLDATRRAAINDTMAIGFVGDVDPHRRVTATGTATIVFSTLANISQRHAARAKGIVVFKSGAIAIRRRSAGGLGVIRLAGKNDLHARRAAVATGQIVLTQSKARIVRRQRAIGSGLIRFMSTVNLRSFSPISGKDVMKFKETATAVRRVGLPASGPIRFDGKATATARRQIFAGGSIVFLSSIRMPHVRMTPTEETRVMRVLEDLRWLAVPAAPAPLNVLHDERTIIVPDSDRHIGNPDNEDPA
ORF17	12290	12571	+	Virion-associated component	Hypothetical protein [Ochrobactrum intermedium]	WP_006470193	1.46494e-60	100	atgagccttgcgctgcttatgaaaaaccccggcgacgtgctggattatgatgtttcgttcgatgaatggcttaccggggatgaccgcatccgagactgggaggccacggttgccgatagcgcggccgtcatcgaccgcggcgactataccgaccgcagtgtgcgcctttggatttctggcggggcgaacggcgataccgcacaaatttcgctcaccgtgaccacagtgcagggccggacgaaggtcgtttgcttcaagcttcgcattaaggagtgccgataa	MSLALLMKNPGDVLDYDVSFDEWLTGDDRIRDWEATVADSAAVIDRGDYTDRSVRLWISGGANGDTAQISLTVTTVQGRTKVVCFKLRIKECR
ORF18	12571	13671	+	Phage tail fiber protein	Conserved hypothetical protein [Ochrobactrum intermedium LMG 3301]	EEQ92745	0	100	atggcggttgttcttaccaataacgctacgtccctgttggccgcggccatcgatgcagacgacaccaatctttcggttctgacagcggacgccggtagatttccaaaccctgccgcaggtgattggtttcctctcacgctcgtcgataacgcgggcaatatggagattgtgaaggcgacggcccgcgtcggtgcgataataaccgtcgagcgcgggaaagaagggaccactgcaaaggcattcgcggcgggcgctcgcgttgatctgcgtttgacaacttcggccatattcgaggtcgtgccttcggcgatggaagccgcacagtgggaaaatgaaaacttcgataacgaagacgcccgctttttctggttcgacatggttgcgcgcaaactaaagcgc…	MAVVLTNNATSLLAAAIDADDTNLSVLTADAGRFPNPAAGDWFPLTLVDNAGNMEIVKATARVGAIITVERGKEGTTAKAFAAGARVDLRLTTSAIFEVVPSAMEAAQWENENFDNEDARFFWFDMVARKLKRFSWSGLVNRLLPRSGGKMNGPIEGVAVSGTRSSFWTSAEGGAYAGMFTRGAPFHASATLNGSSYAPVIAGKYNNTGWAGIWSAGIINFANGQAAGFAIQHINASGNEGVVAEFRVDGSLRLGGPVYKGTATAAYGDGGTYWMHITGNAGYAANAGAVGGWSQGTIADQDNWRVTDTRFAGYVEHAMERDTGWHAPSGYVFTYAYRKGGDQYYFGARQPQIYIPNAGWRALGGW
ORF19	13671	14387	+	Unknown	Hypothetical protein OINT_3000034 [Ochrobactrum intermedium LMG 3301]	EEQ92746	5.33339e-175	100	atgaaaaacttcggcaaaatgatcgaaacgcgcgacaccgttgaaatccccccggtacagaccggcgtggacgacgatggaaagccaatttttgcccctgctcaacggcatcctatacgaatttttagaaacagtgatggtgtcgattggtttgaaattgccaaacaatatccccatccatactacatcgctgtcgatgacgataaccgtgtcgttacgatgactgatgactttcagcaaacacaaatcgcgggttatacgattatcggcatcgatcagaattacgggatgacttatggacccggcggcaatgtctacggcaaaatatggaccggatcggcattgataagcccggatccaacagtcgatgatgttgtgacggaacgtgatcgaagactg…	MKNFGKMIETRDTVEIPPVQTGVDDDGKPIFAPAQRHPIRIFRNSDGVDWFEIAKQYPHPYYIAVDDDNRVVTMTDDFQQTQIAGYTIIGIDQNYGMTYGPGGNVYGKIWTGSALISPDPTVDDVVTERDRRLQLGFDYDFGDNRGVHHIGTTETDMRRWMDEVTPLAQAFINRNDQMGRIGIFTETGPVTITAAEWQQILIASADYRQPLYQASFVLQAMNPIPADYKDDKYWVNNQ
ORF20	14445	15269	+	Glycosyltransferase	Hypothetical protein [Ochrobactrum intermedium]	WP_006470196	0	100	atggacggttcaactgtgttcagcgcgaagcctttggtattcgctgcatcggatgaaatttatttccgcaaacacgctttaggcttcgccaagtctgcattacgggccgggcatcccgtccatataactgtgacccccgctcctggagttcggctgcttgggcgggcatccgagctaaagcaaacgcttattccagaatttttggcccagttctcggctgatgaacgtttgcgcctcaaggtcgaggtatggatcgaccctcgcgcacatgatgaaatggaagaacgcgaagccgtggtttattaccagtcgcttcggtttttccgtttgcccgcgctgttacgtgattacaatcgaccaattgtcgttctcgatatagacagtttggtcatgcgtccg…	MDGSTVFSAKPLVFAASDEIYFRKHALGFAKSALRAGHPVHITVTPAPGVRLLGRASELKQTLIPEFLAQFSADERLRLKVEVWIDPRAHDEMEEREAVVYYQSLRFFRLPALLRDYNRPIVVLDIDSLVMRPIPHRYDADVGLYLRLDNEKGRSDYERLGMKVLGAMVYADPKGIAFFEAVEEYLSNHTRLYYVDQRALYETFIANREVRIFDIADAGWLDWTFQPDSTVWTAKGKRKRRNLTYVRERLRLEGRSWFASTMTLLGYRLGIIRH
ORF21	15353	17101	+	Virion-associated component	Hypothetical protein [Ochrobactrum intermedium]	WP_006470197	0	100	atgcctgcaatcaagcttactgctttcaccggggagcaaccccggctcatatcccgccttctgcctgcgactgccgcccagttttccgtcaacacgcgcctcgatgacggcgggctcacgccgttcaatacccccgtgcaagaacactccattgcgtcggcagatgccaaaacgatctaccggtttcaaaatgaatggctgtggtggacaggcattgtgcacgccgcccccggcccggtagctgaagaacgcctttattacaccggcgacggcaagccgaagatgcgcgttaacggcacggtttacgatctggccgttgcgcgaccttcggcggccctcgcgaccgccttgagcggaaccggcaacggcgacactcagacccgcatttatacctacacc…	MPAIKLTAFTGEQPRLISRLLPATAAQFSVNTRLDDGGLTPFNTPVQEHSIASADAKTIYRFQNEWLWWTGIVHAAPGPVAEERLYYTGDGKPKMRVNGTVYDLAVARPSAALATALSGTGNGDTQTRIYTYTYVTEMGEESEPAPASANLDWKPGQTVTLSGFQAPPGGRAITKQRIYRSQTGSKGTYFYFIAERDASSANFVDNIAVDAFQEMLPSVAWNAPPDTLRGLIAMPNGMMAAFDGKKLYFCEPFRPHAWPEKYVLTTDADIVGLGAIGTSLVIATKANPYLATGSSPDTMQMVKLEANLPCVNARGIVDLGFAIAYPSNEGLAAVAANGEAKLVTGNIMGVNEWRALSPETIIGGQLSGRYIAFYDTEDVDGTQLTGAVFFDLGSTPYLI…
ORF22	17098	17358	+	Unknown	Hypothetical protein [Ochrobactrum intermedium]	WP_006470198	5.7433e-55	100	atgagtgttttcgatcaactgcaaaccgaaacgctggaagttctggcgggcaagcgcaatcccggcgagcggcacaaagcagccgttcgtgtttctgatcttgaggcgctgaccgattattcgtatcgcctgaaatcagggctcgtgtctgccgctcctaccgccgcacagcacaatgcgcttgttgaggacgtgcagcgccttcaccagatactgcaatcgctatcgcaggcgttgaaagaccggctgggccgcgcatga	MSVFDQLQTETLEVLAGKRNPGERHKAAVRVSDLEALTDYSYRLKSGLVSAAPTAAQHNALVEDVQRLHQILQSLSQALKDRLGRA
ORF23	17379	17768	+	Holliday junction resolvase	Hypothetical protein [Ochrobactrum intermedium]	WP_006470199	1.08948e-89	100	atgctcccaggcaagcttggtgcggtgaagctcgggcccgaagatcgcatcacaattgaattggccaaccgcctccgtgcgtggacgatcgagcagcggctgcgcgctgtgtggacgcatataccaaacgaagtgggcggtggcaccaagaacgccaaaatccgctacgcgattgctaaagcactcggcatgatccccggcgcatctgatttcatattcatgtggggagcgggcgctgcagcaatcgaaattaaagctccagacggtcgacagtcagcaaatcaatccgatttccagaaatggtgcgaggcggagaacgtgccgtaccacatcgcgaaatccgcagatgaagccgaaaaaatccttcgcgaccttggtgtgctgtcatga	MLPGKLGAVKLGPEDRITIELANRLRAWTIEQRLRAVWTHIPNEVGGGTKNAKIRYAIAKALGMIPGASDFIFMWGAGAAAIEIKAPDGRQSANQSDFQKWCEAENVPYHIAKSADEAEKILRDLGVLS
ORF24	17765	18202	+	N-acetyltransferase (RimJ/RimL family)	Hypothetical protein [Ochrobactrum intermedium]	WP_006470200	4.61969e-104	100	atgagctacgaatacgattatgagcagcgccgcatctataaggaatgggccgcgcatcagatcggcatcgagcaattccgctccgatgccaccacaatcgccgttctcaaagagaaacagattgttggggtgacagtttttgacaccttcgcatccgatgattgtcagatccacgttgcgtcggatggctcgcggcgttggctcactcgtgactatatgcggatggtgttcgcatatccgttcgttcaactccggttcaagcgcatcacatcgtttgtgccggaaagtaacgttgcatccgcccgattctgcgctcatatgggctttcgggaggaagggcgcttgcgcgaggcggggcttcatggtgaagatataatcgttttcgggcttttgcggcgt…	MSYEYDYEQRRIYKEWAAHQIGIEQFRSDATTIAVLKEKQIVGVTVFDTFASDDCQIHVASDGSRRWLTRDYMRMVFAYPFVQLRFKRITSFVPESNVASARFCAHMGFREEGRLREAGLHGEDIIVFGLLRRECRWLTSSLINL
ORF25	18212	18478	+	Unknown	Hypothetical protein [Ochrobactrum intermedium]	WP_006470201	5.44476e-55	100	atgggtgctatgtcatggggtgacgatgccgcgtttgtgccaggcggcattatcgtgttcatcgttatggtcgcgttgctgtggttcgccccacgagtgagcgaccgcttttgggattttgtctctcattgcattaccggggtggcgtttgcgatccccgctatgttcgtcgccatggttttgaagctgcccggactgtatattctcgcatgtgtattggccgcagccttcctcggttcgatttggtcatatcgccggaacgcttga	MGAMSWGDDAAFVPGGIIVFIVMVALLWFAPRVSDRFWDFVSHCITGVAFAIPAMFVAMVLKLPGLYILACVLAAAFLGSIWSYRRNA
ORF26	18530	19738	+	Chaperone of endosialidase/Virion-associated component	Hypothetical protein OINT_3000041 [Ochrobactrum intermedium LMG 3301]	EEQ92753	0	100	gtgccgccaccagatttctttgaggctcgcatcatgggtaaaagctcgcaatctgcgcccgatccagatccgaatatcggcaaggccgcgcttaagcaggccgaaaccggcgaggaatggctggcgtttgccaaagatgcctttgctatctcgcaggaacgccagaaggaactggacgcgctgaccaagcgcgttaccgagcaacagcttggtattgctgaccaacaggcggcgtgggcgaaatccgaccgagaacgatatgaaaatgtcttcaagcccattgaggacgatttcatcaaagaggcaacgaattacgcgacggaagaacgacaatccgaagcggcagcggaagcctccgcggacgttcgcgctgcgcaggcctccgccgaagaacagagt…	MPPPDFFEARIMGKSSQSAPDPDPNIGKAALKQAETGEEWLAFAKDAFAISQERQKELDALTKRVTEQQLGIADQQAAWAKSDRERYENVFKPIEDDFIKEATNYATEERQSEAAAEASADVRAAQASAEEQSLRQAASMGINPTSGRYAGIDRATDMAYALADAGGRNNARQMVRDKGLALKADVTNLGRGLPAQSAQAQALGLGASSGAVGLNQQANAQSNAASSIVNSGYAGAMQGYAGMGQTLNQQYATQVDAWKAEQQANNGLWSGIGQALGGLAGFFMPSDENVKENKQPVEEGKALEAIEQMPVEEWDYMPGIGDGGRHIGTYAQDFKEATGKGDGKTIPVIDAIGVTMKAVQDLSKQVKEIAGEIGLGPSKDKAPAKQARKPSRGMELGLG…
ORF27	19735	20943	+	Unknown	Hypothetical protein [Ochrobactrum intermedium]	WP_006470203	0	100	atgagcttcggtgcaggactagcgggattcgttgatggcctcgaagccggtatgcggatgcgtgatcgatgggacgagcgcaaggaaaagcaagcctataaggcgaagcaggaccagctcaacgccgacaccaaaaaggcgtttgctgacgcgcaggcggcgggtgctgtcgagggcagcgatttccaatcgttctggcttaactaccagcttcccaagcaacaggcgctgttgatggaaaagggtgattatgcaggagcgaaggcgcttggcgactggggccgctccgacgatgcgcttaaaggcggtaagcttttttcgtccgcgttggtgaaggcgcagtcaggtgattatgagggcgcgttccaggacgtgtatgctggctcgcagttgcagggc…	MSFGAGLAGFVDGLEAGMRMRDRWDERKEKQAYKAKQDQLNADTKKAFADAQAAGAVEGSDFQSFWLNYQLPKQQALLMEKGDYAGAKALGDWGRSDDALKGGKLFSSALVKAQSGDYEGAFQDVYAGSQLQGYISSDVKFAGAEPIQYKGKTVGYRVKANGPDGKAITRDYRLEDIPAAIAQIGNPLEAYKSQTEARAAEAKRKSELENYEDKKKIDQKYSGASSPEKQSERYQKAAEQRAKSDLNWDTYSDDEKDKLIRKDLSAADSFGAEKAGQSNKPADKAPELPKKIIVDTESGNTVDLTSKEQPKAAGLGDAPVPAQKSRQPEPIPSNGQLPTPEIGLGSPQAGARSTTIGYAKEALARGGDPARVKQQLMNAGVPQDEWPEELSGAGNGVVG…
ORF28	21042	21236	+	Unknown	Hypothetical protein OINT_3000043 [Ochrobactrum intermedium LMG 3301]	EEQ92755	1.63619e-37	98	gtgccgctgcatttgaagcgccggaaatacaagcttttccgccgatacaagcggctgtttggattgaacggctactggtgttaccctgctggcagcgacaaacgcgttatagctgtgcgtcttgatcgactttgcgataaggcatgggcacgctgccgcgatgcagcaatcgagcgagccgttgggctcggataa	MPLHLKRRKYKLFRRYKRLFGLNGYWCYPAGSDKRVIAVRLDRLCDKAWARCRDAAIERAVGLG
ORF29	21524	21411	-	Unknown	No significant match				gtgatagttccagtttcggcagcgaaagcagagagcgttgagccagccagcgcgccgggggagatgggcttccccggtaattgcagcgtgagcctcgctgccgaacaggagtga	MIVPVSAAKAESVEPASAPGEMGFPGNCSVSLAAEQE
ORF30	21672	36197	+	DNA methylase	DNA methylase, partial [Ochrobactrum intermedium]	WP_006470167	0	100	atggctattattctcgacgataacaccgatattgataccttcttcggcggcaactcgggtgcaaactcaccggcggcgaaaaatcgggaaccgtccgagaagccgcgcgagcaagaattgccttcggttgatcaaaaggccgcgcgcgctcctgtcgattccacatcctcgatggaacttcccggtattcagcgcccgcagcccgcgcaggataattccgcaccatcggcgcgtgtgcagccagaagcgccagcgaaggatcagcccgcacctgtgcccggcatgtcggcccgcgactggaacgacacgatcaacaccatgattgcagaggcgggcggcgacgggccagtcggcatgctggccgttgccaacgtcattcgcaatcgcgccgagcgccgg…	MAIILDDNTDIDTFFGGNSGANSPAAKNREPSEKPREQELPSVDQKAARAPVDSTSSMELPGIQRPQPAQDNSAPSARVQPEAPAKDQPAPVPGMSARDWNDTINTMIAEAGGDGPVGMLAVANVIRNRAERRGKSIGDIVRAPSQFEGYYAPGEKAVQAEQNPQVRAEAEKILRGVLAGELKDPTQGADHFHAGGVNPDWASKMPATTRIGGHVFYNSQPGRNVAQAEQGTYEPGIEPRKYGYANGRGLANLVPEEKEPESGAVGSLSFVHQGQEKINPAFAAILTNVSGDIGRGLVINSGYRSPQHSVEKAKGNGGGEHTHGTAVDISMKGMSKQQRFELVQSLKARGVRRFITYTNSPDMLHVDLKEMPNSKDGFWYMHDKSARNFGKAPDWMQAA…
ORF31	36315	36190	-	Unknown	No significant match				ttgggtgctcgccctaactggtggaaaaggctgcacgtcatgcgcaatcgcaagacactatatatcggcaattaccttaacgcaaaagcgaaaagtaactacgtcttgtggtccatcctcaattga	MGARPNWWKRLHVMRNRKTLYIGNYLNAKAKSNYVLWSILN
ORF32	36315	37082	+	Secretion activator	Hypothetical protein [Ochrobactrum intermedium]	WP_006470168	0	100	atgtctgcgcaatccacctctcttgctttccaagcctgtcatgccgttaccgcccgttgggaaggcggatggtccaaccatgctgccgatccgggcggcaaaacgatgtatggcattacggaaaaggtctggctggcctggaataaggccaagggcatttcaaagcccaagccaattcgccagatcacgcgggccgaagccgaagaaatttattatcacgactattggcttgccgcgcgatgcaacaccctcgcggccggcgtcgatatgttcacctatgattcttcggtgaactccggagtttctcgtgcgcgcaaatggcttctcgcgtcggtaggtggcaccgatattgaaaccatcaagaagatggctgcaaagcgcacttccttcctccgcgcg…	MSAQSTSLAFQACHAVTARWEGGWSNHAADPGGKTMYGITEKVWLAWNKAKGISKPKPIRQITRAEAEEIYYHDYWLAARCNTLAAGVDMFTYDSSVNSGVSRARKWLLASVGGTDIETIKKMAAKRTSFLRALANFAVFGKGWINRVTDVEAQSIKRSLAESKVSSSTANAALKGEAEKAAGKAASATRNAQATAGGTFAGGGGVTVVNADQADLIANWVLGGLLAAGAIVLAFFIVRSIVQKSRAKSLQEQAA
ORF33	37079	37597	+	Unknown	Hypothetical protein [Ochrobactrum intermedium]	WP_006470169	1.0542e-120	100	atgagcacggcgattatcgacgccctcaagcaatcggctatccgaacaggctccattatcgtgaaggatatcgtttcggcgcagctagggcctacaattggcggactggccggttccgtcatagacacggtggcgggtcagctcggcgtttcgccggacgaaataccttcctgccctcccgaaaagatcgatcaggcagtagcgacggctaattcagaccgtgacattcttgctcgttacgttgaagcgcatcgcatgaccacggatctgttcaaggcggagatggtcaaaggtggggaagcgtggtggacatgggcatggcgtccgttctggatgtggttgctcgcttttctgtgggtgtggaatggcattgtcgtgaatgttgtgaacggcgtgctc…	MSTAIIDALKQSAIRTGSIIVKDIVSAQLGPTIGGLAGSVIDTVAGQLGVSPDEIPSCPPEKIDQAVATANSDRDILARYVEAHRMTTDLFKAEMVKGGEAWWTWAWRPFWMWLLAFLWVWNGIVVNVVNGVLTASIAAMPWEALGAITATYTAMYLGGHTAKDLAQKRWGK
ORF34	37594	37914	+	Unknown	Hypothetical protein OINT_3000005 [Ochrobactrum intermedium LMG 3301]	EEQ92721	3.55695e-69	100	atgatggactggggcgaatgggctcaccgcgttcctctcgccaaatggtcgatcatcctagccttttcggtgataggagcgatcatgcaacgcgatatgacatgggtaggccgggcaatcacattcattgtcgggatagcgatagccgttgtctttgaagaaccggtgcggtcgctgctgaatctcgacggctcatatgccgccgccgtttccgccattcttgctctcactggccgcaacttcgttgcctatgcattgcgcgccagtaaagacccaaccgcagctttgggcgaaattctggatatatggcggaagcgctga	MMDWGEWAHRVPLAKWSIILAFSVIGAIMQRDMTWVGRAITFIVGIAIAVVFEEPVRSLLNLDGSYAAAVSAILALTGRNFVAYALRASKDPTAALGEILDIWRKR
ORF35	38011	38235	+	ABC transporter permease	Hypothetical protein [Ochrobactrum intermedium]	WP_006470171	3.18924e-41	100	atgtttttcgctggcgtgttctttctcgccgctgctgcattaatctgtttcctcggtcgggaaatagcctggtattgcgtggccatagctctgattgccggggggttcagtcagtttgcattgcaagatgccgcgcgggtctcccagctcgcgagcttgtatgcagcctatctcgccatgggatcgttgatcgctggcttgatagcagccacacaaggtctgtga	MFFAGVFFLAAAALICFLGREIAWYCVAIALIAGGFSQFALQDAARVSQLASLYAAYLAMGSLIAGLIAATQGL
ORF36	39067	38327	-	Transcriptional regulator	Hypothetical protein [Ochrobactrum intermedium]	WP_039853599	0	100	gtgtcgataagaaattacgatttttcgatacaaacggcttacgcccgtgcgcatgaacttttcgcgcgcgcgacgacgcttgagcagatttctgccgtttataagctcgttaccgatctatgccagacagcagcgggggaggaaccggaactgctcgatctgctggatcgggtttggcgcaagcaacaagacttccatcgacgcgaagcgaaccggcagggcaggggacctcgcccacgttcttttcctgaccgggggggaaggatcagagccgggcgcggcaaacgcgatccgaaacgaaaggcgagggcgcgccagttcgcccgatcgtcgttatttccgaaaagcatccgcgaccagttcaccgatggcgaattggctgcgttgttcatcattgcc…	MSIRNYDFSIQTAYARAHELFARATTLEQISAVYKLVTDLCQTAAGEEPELLDLLDRVWRKQQDFHRREANRQGRGPRPRSFPDRGGRIRAGRGKRDPKRKARARQFARSSLFPKSIRDQFTDGELAALFIIAEDWRKNGVCECSAKEIGDRAGVCTTIVRNAYRRAQELGLILIEQPDMQRTLRLPNRYHIVSVEWKKWLKSSVSKGFSGVKKTPALESIHNIQFNFLGKITGFNVAKPQRRRTG
ORF37	39488	39369	-	Unknown	No significant match				ttgaacgtcgatccgacgaacgggagcgtttggccttttgaccctgtgtcctgcgattatgtatcgctttccgtcgacacgctcacgggaatcagcgcggaaatcggcctctgtctgtaa	MNVDPTNGSVWPFDPVSCDYVSLSVDTLTGISAEIGLCL
ORF38	40614	39583	-	Partitioning protein RepB	Plasmid partitioning protein RepB [Ochrobactrum intermedium]	WP_039853601	0	100	atgtcgcgaaaaaatctcctttcctccattacagaacgaaagttgacgggcggcaactccgagacttcaagcaccggcgacaagctttcacctgcgatggaacgcaatcgttcgcggggcgcatttggggcaatcacgaagtcgattgatgatctggctgaacgcgctgatgctgcaaagcagctcgaagctcgtttgctggagggggcggcggtcgttgagctcgagccgggactgatcgacgtttctttcattgatgaccggctgggcgacgatccgaatgcattttctgaattggtagatgcgatcaaagagcgagggcaagacacgccgattcttgtacgaccacaccccgatagggcagggcgctttatggtcgttttcggacaccgccgtctg…	MSRKNLLSSITERKLTGGNSETSSTGDKLSPAMERNRSRGAFGAITKSIDDLAERADAAKQLEARLLEGAAVVELEPGLIDVSFIDDRLGDDPNAFSELVDAIKERGQDTPILVRPHPDRAGRFMVVFGHRRLRAAKALARPVRAVVKDLSNREHVIAQGQENSARANLSFIEKAMFAKNLIASGYDREVVMASLSIDKTNTSKLLSVANDIPEGIVRAIGAAPNYGRDTWYKLAQLLREDVHRALAFELIERGEFLEADSNQKLAFLLSSVAAPKPKPRKTVSARQWAPSDQSVRVTAKAKGKTLSMEFASPNGKAFGEWISNNLEGLYETFRQSGSDKKGD
ORF39	41849	40614	-	Partitioning protein RepA	Plasmid partitioning protein RepA [Ochrobactrum intermedium LMG 3301]	EEQ92723	0	100	atggcaaaaaaatcgcatgtgtggaaaatcccgatgaatgttgcaggaaacatcactgacgcaatttccgaagttgatctgctcataacccagcaggccaacgagctttcggaaatgctgcacgagcatcggttagaaatgttcccgccggacgcgcaaaaaacactgcgcccgctgcaagtcgccgaagtcgcgcagtatctcggcgtcaccgccggatatttgaagaaccttgcgctggaagggaaggggcctacgccgctcataacgccaacagggcgtcgctcttataccgcgcaacagcttctcgaattacggcagttcctcgataagaatacccgaacgcctggaagatatgttccccaccggcggggcgatgaccacttgcaggtgatatcg…	MAKKSHVWKIPMNVAGNITDAISEVDLLITQQANELSEMLHEHRLEMFPPDAQKTLRPLQVAEVAQYLGVTAGYLKNLALEGKGPTPLITPTGRRSYTAQQLLELRQFLDKNTRTPGRYVPHRRGDDHLQVISVVNFKGGSAKTTSAAHLAQHLALTGHRVLAIDLDPQASLSALHGFQPEIDRNESLYETLRYDDERKPLSALVRPTNFPGLDIVPANLELQEFEYDTPLVLAQKDGAIGRMFFGRLDDALNDVADQYDVVIIDCPPQLGYLTLTALSSSTGILITVHPQMLDVMSMCQFLLMLGEVMGTLKRAGANMRLDWLRYLVTRYEPTDGPQSQMVAFMRSIFKQHVLVNEMLKSTAISDAGITKQTLYEIERSQFTRSTYDRAMEALHRVND…
ORF40	42141	41953	-	Unknown	Hypothetical protein [Sinorhizobium meliloti]	WP_028003140	5.53101e-05	39	gtgagcgcattgccgttcatttaccatcgacccggccacgcgcggcacaatcaaccgtgcgaggcatatttcccgaactggacagataagctttgctatgtccaatttgcggacggagaggggatgggagcgtcagccaaacacgtgctcaaaaacacgtgcgccgatgacacgaatggcacgagttga	MSALPFIYHRPGHARHNQPCEAYFPNWTDKLCYVQFADGEGMGASAKHVLKNTCADDTNGTS
ORF41	42410	42138	-	Unknown	Hypothetical protein [Ochrobactrum intermedium]	WP_039853609	1.53856e-59	100	atgacgactgagaaaaccttgacgattgacggctttgtcatcctccctcctctctcgccgtgggataagcataaaggcgatttgatttaccgcaatcaagcgccggggacttttggtgaaacgccggaagccgcttggcgccggttcatcggcgcaaaaacaccgctgcttgatgtttcggttaaaattcagcgctttcatgagagaggctggcgcttgtccccagcccgctttattatctcgatggaattgagcgaggaacctttaccgtga	MTTEKTLTIDGFVILPPLSPWDKHKGDLIYRNQAPGTFGETPEAAWRRFIGAKTPLLDVSVKIQRFHERGWRLSPARFIISMELSEEPLP
ORF42	42624	42400	-	Unknown	Hypothetical protein [Ochrobactrum intermedium]	WP_039853611	1.06948e-46	100	atgagtgataatgttatcacattccgcccgcagttggtcggcgacggttacacagtcaatcctgatgaagtcctgcaagagtgcattgggaattttaaggaggtcgtcgttgtcggaatagataacgatggcagattggtggggcatggctccggcggtagaccagaagccatcacgcttctggagcgtgctaaagcgaggttattggcaagctatgacgactga	MSDNVITFRPQLVGDGYTVNPDEVLQECIGNFKEVVVVGIDNDGRLVGHGSGGRPEAITLLERAKARLLASYDD
ORF43	42860	42621	-	Unknown	Hypothetical protein [Ochrobactrum intermedium]	WP_039853614	4.57137e-52	100	atgaacgccgatattatcgccatgctcgatgacgctgcagccgatttaaacgagcagctttccgttataggcagttgcggcaatgcccactgcataattctcgcgcctggaggacagcacaccaacggcggctgtcagtgctggcaggatcgaatgaagatgcaacgcttcgcctttgccatgaaccgatatcgcgaccgaattgccagcatcgcaaccgcggagcaacgcaagacatga	MNADIIAMLDDAAADLNEQLSVIGSCGNAHCIILAPGGQHTNGGCQCWQDRMKMQRFAFAMNRYRDRIASIATAEQRKT
ORF44	43127	42861	-	Unknown	Hypothetical protein [Ochrobactrum intermedium]	WP_039853616	2.27542e-55	100	atgttcgcccgcctgttggccttaagcgcgattcaagaagcaagaataaaggcaaatcccgtcccctaccttgataaattggcggctgaaaaccaccgtctacggtcggcaattgaaaaagcgatcattcaccttagcggcgcatcgtcttacgatctggcacgcgacattgcaccacaactcccaccttctatcgtcgaaacgaccattgagagaaaccgaagggcggaaaaaatcttggtatcagcaatgcggggagacgcataa	MFARLLALSAIQEARIKANPVPYLDKLAAENHRLRSAIEKAIIHLSGASSYDLARDIAPQLPPSIVETTIERNRRAEKILVSAMRGDA
ORF45	43704	43150	-	Unknown	Hypothetical protein IB60_16625 [Brucella abortus LMN1]	KFH18607	2.41205e-128	97	atgaagccgcaatgtccttcccgcttctacggctccgcgcctgtcccttatacggtactctggtccgctgaagacacaatgacccttgggccttgccggttctctaatggcatgatcgccgcatgcaatgccgttgcgccaggcgaaggcaaacccctgtttggtaagcctcacatgcaacggcaacgagaaacgatcatagccggactttgcgacacgtgcggtaagcctctggccgggcgaacgaaggtttcactttcgcacgcctcggtgcgcaatggtgcgtccgggctttgcgtgatgcaggttgaaccgctgttgcataaggaatgtgccgcgatcagtctgcgctactgcccttccctcaagcgcgatataaagaaaggcacgctgctcgtt…	MKPQCPSRFYGSAPVPYTVLWSAEDTMTLGPCRFSNGMIAACNAVAPGEGKPLFGKPHMQRQRETIIAGLCDTCGKPLAGRTKVSLSHASVRNGASGLCVMQVEPLLHKECAAISLRYCPSLKRDIKKGTLLVRQVNKYRPQLALLTAAACLEFTGTAHSGAVGHAKIELLSWKDRNADWLENN
ORF46	43997	43701	-	Unknown	Hypothetical protein [Ochrobactrum intermedium]	WP_050791052	1.35782e-67	100	atgaaactggaagaactcgcgaagaaactcttgcaaggggagttttcgtcgcttcgcatcacttgcaacgaccacaagtcgaattatcaaacagctcaagaagcgatcgaggatggcaggtggtacgcggctgacgaatttgtgtcacccgaggaattgcagaaagctatcggcaccaacacaatatggtctttgcagtggtatccgcaaacgcctgctggctttcaagttttacacgcttcaagcttccaggcgatcctcgattatgtgtccgacccgaaagatggcaccgaatga	MKLEELAKKLLQGEFSSLRITCNDHKSNYQTAQEAIEDGRWYAADEFVSPEELQKAIGTNTIWSLQWYPQTPAGFQVLHASSFQAILDYVSDPKDGTE
ORF47	44191	44000	-	Unknown	No significant match				atgaagctgccagatccatcatggacttgcgttcgatgcaacaaggaatttgaattctggccgggccacggcgagccgccgttcgctgttgatatcgttactgatattgaaacaggaatgcgaaagtacggcggagacatttgcaagccgtgtcatgagtcaggccgggccgcatcgcgagaaagtgagtaa	MKLPDPSWTCVRCNKEFEFWPGHGEPPFAVDIVTDIETGMRKYGGDICKPCHESGRAASRESE
ORF48	44430	44188	-	Unknown	Hypothetical protein [Ochrobactrum intermedium]	WP_050791053	5.0393e-51	100	atggctaagctgacacaagcgcaattcgcgatgcagtgcgcattcatatcgaagaatgcatcagcgtgggctggcgatactctgaccctgcccgagcgattgaacaaacatgcagatgttgctgctgttgcccgtttcaccgatgaaatgcgtgaacggctggaccgtctggataaatgggccggtcgcgaagcccagcaagcgatggcagacgctattcgcgagaaaggcggcgacacatga	MAKLTQAQFAMQCAFISKNASAWAGDTLTLPERLNKHADVAAVARFTDEMRERLDRLDKWAGREAQQAMADAIREKGGDT
ORF49	45184	44423	-	Unknown	hypothetical protein [Ochrobactrum intermedium]	WP_039853623	0	100	atggctgaaaacagcaagatcgaatggaccgaccatacgttcaatccgtggattggctgcacgaaagtttcgccagcctgcgacggctgttacgcagaaaatctcatgtcgcaccgcatgggccgcgttcaatggggcgcaggcgaaccccgacagcggacaagcgaagcgaactggcggaagccgctcgcgtgggatcgcgccgcagcagccagcgggaagcgcacatttgtcttctgcgcctcgctcgctgacgtgttcgacaacgaagtcgacggcagatggcgcgccgatcttttcgacctgatagagcgcactccgaatttgacctggctcttgctgaccaagcgcgttgggaatgttcggaagatgaccgatccagcccgcgggaatcccacc…	MAENSKIEWTDHTFNPWIGCTKVSPACDGCYAENLMSHRMGRVQWGAGEPRQRTSEANWRKPLAWDRAAAASGKRTFVFCASLADVFDNEVDGRWRADLFDLIERTPNLTWLLLTKRVGNVRKMTDPARGNPTLPHNVAVGATFADQEEYDRDRMKLWEVKVALEPVFTFGSFEPLLGRIVLDDYAPDWIIAGGETDQGLHKARIADPAWFRVLQREASARGRAFFMKQMSRKAEIPADLMVREYPLGGQRDG
ORF50	45735	45184	-	Unknown	Hypothetical protein [Ochrobactrum intermedium]	WP_039853623	1.30347e-126	99	atggcgagtgaagaccttttgaagaaagccgtcgctgcattcaacgccctgtcgccagagcagcaggcggaaatgctggaagaacagcgccagtcgtgggtgcgtggcaatgtcggcctgagccgtgatgaacgcggtatgacttctccagtgatgccccgccccgcgcctgccgctccggtcgatgggttggagcggtatagaccagagcctatgtcattgggcggaatggtgcgtgatcccgatggtggttatgtcacccgctcgcaggctgaggagctattggcggcggaacgggcggagaaagagattgccgagcgcaaccgtgatgctgcccgtgaaaacttcctgaccatgcagaaaacagcggcaaagctcttggaacgcgccgagaaggcc…	MASEDLLKKAVAAFNALSPEQQAEMLEEQRQSWVRGNVGLSRDERGMTSPVMPRPAPAAPVDGLERYRPEPMSLGGMVRDPDGGYVTRSQAEELLAAERAEKEIAERNRDAARENFLTMQKTAAKLLERAEKAEADNAAQAARIKELDRGHEGTIDLCNQKTAQIEALEAKLAAAIPPSGEGA
ORF51	46785	46069	-	Unknown	hypothetical protein [Ochrobactrum intermedium]	WP_039853624	4.25042e-175	100	atgactgatacccccatcgatttcatcgccgaagctatcacggattcgctcggcccgcggtgcccggagcattcagacggttgcccgtcctgcgaggcctgggcgcaatatgacaggctcaaagccatagctgcgttatacgatcacacaaagccgcccgttgtgatggtgcccgacgacgcgaccgcggaagaaattctaaagtccaccatcgaccatccaaacgctgtcgtgatgttgaagcgccttccggacgcacgggcggccgcgttggaggaagcggcgcgaaacgctgcaatgtaccttgctaccggtttcatcacctgccctcgttgcggcgaagaagtcgagacgaaaaataccgacgcggaatacgcgctccgtgcagccctatcctcc…	MTDTPIDFIAEAITDSLGPRCPEHSDGCPSCEAWAQYDRLKAIAALYDHTKPPVVMVPDDATAEEILKSTIDHPNAVVMLKRLPDARAAALEEAARNAAMYLATGFITCPRCGEEVETKNTDAEYALRAALSSPDHADAGKVEGDARADLERFWRPISEADRTITYEDTFNLGDGKSMTIRNSDHFWVRDADGRVYEATWSDHKGGYWWDLEGESRVDPVEYMPHPLSLPSALSAGGE
ORF52	47071	46778	-	Site-specific DNA-methyltransferase	Hypothetical protein IB60_16590 [Brucella abortus LMN1]	KFH18601	3.54233e-67	100	atgggtgaattgatgaccgagtacgatcccgccgacgacgcacgcaagagctatgacgttgccgttgaagcaaaacgccagcgcggcgacacccattggccggaacgcattgaactgccgcatctgcaaaagaatgaacttcgcggcagatgcgggggatgcggccacgtatggattgttgcgcatctccccatggaactgaccaaagtggtcaaactcatgcaaaacgccgcctgccctgtttgcgccggaaaaaatttgtttctcgcccaagaggtcaaacccaatgactga	MGELMTEYDPADDARKSYDVAVEAKRQRGDTHWPERIELPHLQKNELRGRCGGCGHVWIVAHLPMELTKVVKLMQNAACPVCAGKNLFLAQEVKPND
ORF53	47556	47059	-	Unknown	Hypothetical protein [Ochrobactrum intermedium]	WP_039853626	6.67973e-116	100	atgagcacgtccgaacataagcgcgtctggctaccggaagagtttgccgacgaaatttcgccacgctctttggaaagccccgatgattttatccggcgcaccgacgaagggaatttcgttctttcggcgcgcgacgaagacgacaactttattctcgaaggcgatttcacgttcagcgtcccgcttgctcaaggcgatgttgtcgtattctggccttacgaggattacggcgcgttttccgtctgggtcgatgcggacggtaaataccgcaccgatgcgttcttcccggctttggccaacaatttctatgttcaaggcgactgggacgcgtacggcacatttggagaactgatcgaaagcgattccttcgcggacgccctgaaatccgaccccaagccg…	MSTSEHKRVWLPEEFADEISPRSLESPDDFIRRTDEGNFVLSARDEDDNFILEGDFTFSVPLAQGDVVVFWPYEDYGAFSVWVDADGKYRTDAFFPALANNFYVQGDWDAYGTFGELIESDSFADALKSDPKPTICIGQSFPGVSFRFDIDSDGNPRFVRQAWVN
ORF54	48248	47553	-	Unknown	Hypothetical protein [Ochrobactrum intermedium]	WP_039853627	2.07302e-169	100	atggctaaagatcatcctatccttttcagcggactgatggtgcgcgccaatcttgacggccgcaaaaccaacacccgccgcatcttgaaaccacagccgtcatttccgaatagtgcttttcggggtttcgtcggcgtggaacggacaaaggcggtttttaattccgactatggtaccggagctgaaatgacccctgtccggttttccgtgggcgataggctttgggtccgcgaggcccacgcgttgctaccgcgcacggcctacaggggcagcatcggtacgggtactattcaacaggttgagcatccgacagacggttataccgccgctgttttccgggagggatttgatcgatccggccgtccgctctggcgcccctcgatccacatgccgcgttgg…	MAKDHPILFSGLMVRANLDGRKTNTRRILKPQPSFPNSAFRGFVGVERTKAVFNSDYGTGAEMTPVRFSVGDRLWVREAHALLPRTAYRGSIGTGTIQQVEHPTDGYTAAVFREGFDRSGRPLWRPSIHMPRWASRLTLIVTGVKIQRLQDISEEDAIAEGIEPFTDFQPQGHWRRYRDGSGLGYVDSPFASFASLWTEINGPGSWEANPWVVAYSYRAISKNIDLIAEAA
ORF55	48788	48294	-	Unknown	Hypothetical protein [Ochrobactrum intermedium]	WP_039853629	3.52952e-117	100	atgacctcgcttatcagcaaaaacaccgccatggatattgccctcgcctatcgcgaggtcgagtctgccgaaaagcttctggcggatattgaggaagcgctcaaccgccagcagacgccggacattcgagacgcattcggtcgccatcaaggcggcttgcagctcggcgtaccgcatggccagaacggacaacaacttttcaatgttccgtgggctctatctcgtcccatccttgaggcacatatagcccagcagaaagctgttatcgtaacactttcgcgaaaggctatgtccgaagccatcacctccggggccgagaataaccattatttcgggctctcttaccaagatgcggcacgaaaggctgaggggcttatcgccacggcggcggaaacaggc…	MTSLISKNTAMDIALAYREVESAEKLLADIEEALNRQQTPDIRDAFGRHQGGLQLGVPHGQNGQQLFNVPWALSRPILEAHIAQQKAVIVTLSRKAMSEAITSGAENNHYFGLSYQDAARKAEGLIATAAETGRWHHIVDDLVTLRSVMALNEQATLPGSEANL
ORF56	49171	48785	-	Unknown	Hypothetical protein [Ochrobactrum intermedium]	WP_050791054	9.40869e-90	100	gtgagcaatatcgaaacaatcaccatcgccgaatttcgtgcgcgcctcaaagcgcagggcgtgccgggtctcgtagatctggcattcaagtgcccgatgtgcggcaccgtacaatccggtcaatcgctgatctgcgccggcgcaggaacgtcttttgaagacgttgaaaaatatctcgggttctcgtgcgtgggccgcttcaccggagcgccatcaccgcgcagcacgccggacggcaagccatgcgattggacccttggagggcttctctctctgcacaagctcgaaattgtcgacgagaacggggaactgcatccccgcttcgagatcgcatcgccggaagaagctcaagcactcgctgcctttcatttggagaccacccaatga	MSNIETITIAEFRARLKAQGVPGLVDLAFKCPMCGTVQSGQSLICAGAGTSFEDVEKYLGFSCVGRFTGAPSPRSTPDGKPCDWTLGGLLSLHKLEIVDENGELHPRFEIASPEEAQALAAFHLETTQ
ORF57	49534	49187	-	Acetyltransferase	Hypothetical protein [Ochrobactrum intermedium]	WP_039853631	3.39845e-80	100	atgacagacgaaaccgaaaacaccggcgctgacgatggctttgaatgggcggtcgtcgaagtgttcgggcatcgccgccatgccggccgagctcgtgaagaagaacggttcggcgcgaaaatgctccgcatcgatattccgtctttggcttggcccgaggatcagccggaggcgaaagaaccagtcattacgggttgggtcacacacttctacggcggcgcgtcgattttttcctacacgctgaccaccgaacagacagcaatgcaaatgaaccgcccctacaaaccagccagcatctacgcgctgcctgaaccagatttagcgggcgatgacgagtacccggcgtag	MTDETENTGADDGFEWAVVEVFGHRRHAGRAREEERFGAKMLRIDIPSLAWPEDQPEAKEPVITGWVTHFYGGASIFSYTLTTEQTAMQMNRPYKPASIYALPEPDLAGDDEYPA
ORF58	50207	49548	-	Unknown	Hypothetical protein [Ochrobactrum intermedium]	WP_039853634	6.63053e-160	100	atgactgtgaagcgcccctattggctcaccaaatctcagtttgactatctgcgcacactggcaccgaacgaggctctaacggaagccgcccgcataaaagcagaatatgcgaaaaaggatgccgaaaagtatcagcggaaccgagcacgccgcgatgcgcaaaatctgcaaaataagcacaaaaatcgtaagcgcaccaatgcaacgagccgccgttcttatgcgaagcgaaaagaggaccctgaacgttacgcaaaatactgcgctgataagcgtgcgtatcaacgcttgtactacagccaaggcaaaaagcaggtccagacagagaagaagcgcgagcgggatcgccgcaagcgccagcgtatcaaaacgcagctacttgcccgcgacaatccagcc…	MTVKRPYWLTKSQFDYLRTLAPNEALTEAARIKAEYAKKDAEKYQRNRARRDAQNLQNKHKNRKRTNATSRRSYAKRKEDPERYAKYCADKRAYQRLYYSQGKKQVQTEKKRERDRRKRQRIKTQLLARDNPAEMRKQIRAHVPGYLIASAQMDVINSVMVQILDRKVPFNELAAWVKQAVTAYNRQYDHFKNISIDAPIAGTDGLTRADLLDSETFHF
ORF59	50365	50204	-	Unknown	Hypothetical protein SAMN05428951_11954 [Pseudomonas sp. OV546]	SFV12673	9.73506	71	atgagcgacgcaatcttgaacgtgcgtttcggcgaatggcacgtgcagatattgcgcgcgcccgcccgttcctgcgcatttctcacaacccttatcacgcccgtgctcgcaagcaggaagccaactggcgttggtttgaaatctattgaggcgtccgcatga	MSDAILNVRFGEWHVQILRAPARSCAFLTTLITPVLASRKPTGVGLKSIEASA
ORF60	50586	50362	-	Transcriptional regulator	Transcriptional regulator [Ochrobactrum intermedium]	WP_039853637	1.88019e-45	100	atggaaaccagattcagaattaaggccatcgccgcagatcggggaattaagctttccgacttggcggcgactgtgggcgtatcgctcaaccacttttccaccatcacacgcaaccgccgcaagacggtcaagattgagctgattggcaggctctgcgcagcgctcgactgcacccctaatgaactgatcgaaattcgcacggatggcgacgaggcgcgatcatga	METRFRIKAIAADRGIKLSDLAATVGVSLNHFSTITRNRRKTVKIELIGRLCAALDCTPNELIEIRTDGDEARS
ORF61	50947	50594	-	Unknown	Hypothetical protein [Ochrobactrum intermedium]	WP_039853639	4.42324e-82	100	atgaccgcgaacaattctcacgttgatgcttccccgcattggtttgagctggcgctgatgaccagtctgacgaaagaggtcagtcccgcggattgggtgggctatgagcgctcgccggtggaaatgaagtccgaccgcaccccacgcctgcaagcaagcagcttcccggccaatgagggtaagaagatcgtcactgttacgcatgcggtccttgttcggtgcaccgagaccgaacagctgccgttggcacgttttcagctcgaccgtcctcatgagatcaggccgggtttctcaatgaccctggcattcaaaaatcccctcatcccccagtccattttgaacccgatcggatag	MTANNSHVDASPHWFELALMTSLTKEVSPADWVGYERSPVEMKSDRTPRLQASSFPANEGKKIVTVTHAVLVRCTETEQLPLARFQLDRPHEIRPGFSMTLAFKNPLIPQSILNPIG
ORF62	51720	50944	-	Transcriptional regulator	Hypothetical protein [Ochrobactrum intermedium]	WP_039853641	0	100	atgacgacagccattcacggaaagccgccacggctcgattacattcccgtcgcgcagatctataccgaccacaattatcagcgcgagctcgacgagcggcgggtgcaaaagctggtcaagggttttgcctggacgaaattcggcgcaatttctttgatcgaaaacggcccggataaattcgctgtcgtcgatggccaacaccgccttgaggccgcgcgtcggctcggtttcgatagcgttccatcctccatcacgaatgccgggcaatttaaaaccgaagccgaaattttcttggcgcttaatcgggatcgcaagaacgtgaccccgatcgagcgatactgggccgggctcgccgccgaagatcctgaaaccgtccgcgcgaaaaaggtgctggacgct…	MTTAIHGKPPRLDYIPVAQIYTDHNYQRELDERRVQKLVKGFAWTKFGAISLIENGPDKFAVVDGQHRLEAARRLGFDSVPSSITNAGQFKTEAEIFLALNRDRKNVTPIERYWAGLAAEDPETVRAKKVLDACGCEVSPAIGVKKPNYTNAITALMRSISYYGEKATREAIEIIRTAWPDDVNALRGVIIMGLAAVISNNADYKRERMQKVLAASNIDTMITGAEAIRKLSKGSASSALSKAIIEIYNHGYSGARIG
ORF63	52168	51722	-	Unknown	Hypothetical protein [Ochrobactrum intermedium]	WP_039853643	6.6844e-104	100	atgcgccccaaaaacacgcccgaaaaagcggaaaaaaagcccttcatcatcgccttcaatccggagccgaaagagcaatttcggaaggtctggaaggggtggcagttcaaggctccgaagcgccactaccggcttatcctgacccctgttgcgaatcatgtcagcgccgcgccgcgcatcgttggcgatttcacgaaattgcagtccgcgctcgatgccgcaattcagatcgagagcccgcagctttatcggctctccattttcaattctcgcggattggccgtcatccgcaatgcggggcgcaacccggagaaggtcgaacgcgctcctcgtcagccgaaggcggagtacgacgccagcaagaacatgcaccgccctatcactatcgaaaaactgatt…	MRPKNTPEKAEKKPFIIAFNPEPKEQFRKVWKGWQFKAPKRHYRLILTPVANHVSAAPRIVGDFTKLQSALDAAIQIESPQLYRLSIFNSRGLAVIRNAGRNPEKVERAPRQPKAEYDASKNMHRPITIEKLIGLNERITRKGEYRSR
ORF64	52839	52420	-	Type I restriction-modification system	Hypothetical protein [Ochrobactrum intermedium]	WP_039853645	1.28425e-97	100	atgcaagtcaacgtcatcaatccccgtaccaatctcccatgctatcgcttgcattctgcggaatgggacgaattgctgtcggacgaagatacatttttctcctgcatcaatctcccacgcattgacgtggtgcgcaccgatacaagtgaagggcgatcattcgtcaatcttcatattcatgtcgctgcggcatgggtcacagaagacatgcatgtagtgtcggtcgccgccgctgacgatgacacgaaaaagctgttcgcctctttcattcctgccgaaatggacaggtcatttgatctcgaaaacttcccaacatttttcggcgtgattgagcgtgtcttgctcgacaaaatagcgagggatttgctgcgcgatgcacaagctgacggcgccgctcaa…	MQVNVINPRTNLPCYRLHSAEWDELLSDEDTFFSCINLPRIDVVRTDTSEGRSFVNLHIHVAAAWVTEDMHVVSVAAADDDTKKLFASFIPAEMDRSFDLENFPTFFGVIERVLLDKIARDLLRDAQADGAAQRSATRH
ORF65	53978	52842	-	Phage integrase	Hypothetical protein [Ochrobactrum intermedium]	WP_050791055	0	100	atgcctaagaaagcgctcccgcctcgcctctacttcaaccgaagtgaaggtgtctggatcatccgcgatcgatcatacgcaaagcgcactggatgccttgagcatgaacgtgagcaagctgaaaaagccctcgcggaatacatcgcgctcaagcactccaacccagccgaaaccaaacgggcggaccggatcgtgatagcgcaagtcctgctcacctattcgcaagagcacctgccggaaacagcagctccgcgctcgacggcctatggcctgacggcactttccaaatggtggggccggaaacttctttccgaaatcacgaaacaaacgtgccgggactatgaaacccatcgcttgaacggcaagcgtccggtgaagcccggaaccatccggcgcgag…	MPKKALPPRLYFNRSEGVWIIRDRSYAKRTGCLEHEREQAEKALAEYIALKHSNPAETKRADRIVIAQVLLTYSQEHLPETAAPRSTAYGLTALSKWWGRKLLSEITKQTCRDYETHRLNGKRPVKPGTIRRELAILLSAINFWNKNYGPVDSLPVVHMPPPSPSRTRWLTKTEAARLLAAALGWRKVNGKITRDRQSINRHLARMILLGIYTGSRLTVLLTVQWERNDRAGYIDLNEEIMYRKAEGERETKKRKPPVKLGRKILFHLKRWKRLDQAEQARIAAQAGTREQITFFNTVVHWHGFDIADIRHAWNRARDAAGLDAKVTPHILRHTRATWLMRAGVDIWEASHSLGMSTKTLEAVYGHHHASFQSKAAEV
ORF66	54528	54154	-	Unknown	Hypothetical protein [Ochrobactrum intermedium]	WP_039853646	4.92131e-89	100	atgacccagctcaatctattcgacgcattgcgcgccccgccaacggtccgtccagtggacccgtatggcgacgtaatacagagcgagcctcacgaacgcttggcgaccacgagtaaacgttacgcctggcatcatgctgttatcgaattgcaccaacatgttgacggcatgtggatgtggtctgtcagcttccgatgtggcgaccatgagggcggatatcgtgttgggccgaagtggggcaaattcgccgaaactcgcgatgatgcattgttctacgcctgtgcggagctgcgcgcgtacattcgggacaacaaccactcggacgcgaagctgatccaacattggatcgagacaattctcccggtgctggcatga	MTQLNLFDALRAPPTVRPVDPYGDVIQSEPHERLATTSKRYAWHHAVIELHQHVDGMWMWSVSFRCGDHEGGYRVGPKWGKFAETRDDALFYACAELRAYIRDNNHSDAKLIQHWIETILPVLA
ORF67	54899	54525	-	Unknown	Hypothetical protein [Ochrobactrum intermedium]	WP_039853649	3.26605e-87	100	atgaacacgtcatctggcgatagctttttcacggcgaagaatttctacgatgaagggatcagcaaatttgatcccaatcattgcgaactgttgatcgaagccggcgtgcgtcgcctgtcgcaagggcgcgggccggtttacgccgcaacccgactccagcgtctggctgacatttgcgccggcgtccacgtgctgccaatcgagcattggaacaggaagccggggaaaagcgaggaagcgccagcgcccgccgcaaagccagaaaagccaagccgctatctgttacgcgctgtagcctttgccgcgttcggcgttggctggctcgcttgcctcgcgttcatgaccgtcattgatattgcgaggctggcgctatga	MNTSSGDSFFTAKNFYDEGISKFDPNHCELLIEAGVRRLSQGRGPVYAATRLQRLADICAGVHVLPIEHWNRKPGKSEEAPAPAAKPEKPSRYLLRAVAFAAFGVGWLACLAFMTVIDIARLAL
ORF68	55576	54896	-	Unknown	Hypothetical protein [Ochrobactrum intermedium]	WP_006470173	2.98578e-166	100	atgccagcctaccgctcccccgccgaagctgaaattcgtgatgccgttgttgcattcctgcgccagcatcgcccgaacgctcgcatcatccacgaaatcaacgcatcgttcggcggaaaccgcatcgatgtgatggcggtcgaccgtgcggaaattatcgccgtcgagataaaatccgccaaagacaagctggctcggctcgacagccagatgaaagcaatgaagcgggttgcacaccatgcgctcgccgtcttgcatgagaaattccttgttgaaaggccatcgaacaagtccaccgcccattttgagcgcgacggtgcgtattaccgttacgaccgccccgaagggtttgaacatgaccgcgatgtttggattttcccgcaaaaaccgcgcgccctg…	MPAYRSPAEAEIRDAVVAFLRQHRPNARIIHEINASFGGNRIDVMAVDRAEIIAVEIKSAKDKLARLDSQMKAMKRVAHHALAVLHEKFLVERPSNKSTAHFERDGAYYRYDRPEGFEHDRDVWIFPQKPRALNPGYDWLAKWPEPNLQPFTALPETALQILWHEELRDLCNLLSIPTGKRPTNASMINSLRWLATGRDITRGICWSLRARECIEADPAIIEGWAA
ORF69	56250	55576	-	Type I restriction-modification methylase	Hypothetical protein [Ochrobactrum intermedium]	WP_039853653	2.59563e-164	100	atgacggccagcgcacgcgggctgttccgcgcaaccgggaaaaagccgaaaaccgtaaaagctctgctcgacgggcaggtggtggaaactgctggtctcgcacgcgaaaagaacgatttttacccgacgccagccgagcctacgcgtgcattcttgaacgctgaattgcagcggcttcgtgacttcccgtcgatttgggagccggccgcaggcgatggcgctatggttcgggagttggagtcgcttggtttccgggtccacgcatcggatttgattgaccgtggctgcgatgcggagatccgttcgttctacgattattcggaagcgccctgccctgcgatcttcaccaacccaccatatcaggaatgcggatggggtaacggaaaggcgcgttggctc…	MTASARGLFRATGKKPKTVKALLDGQVVETAGLAREKNDFYPTPAEPTRAFLNAELQRLRDFPSIWEPAAGDGAMVRELESLGFRVHASDLIDRGCDAEIRSFYDYSEAPCPAIFTNPPYQECGWGNGKARWLFHALDTLNVEYMALLLNWNWPGAAGLGPFWQRFPPARVYIMRWKIDFTGQGAPPMLSGWFVWDKAARGETVLRTLDRKDARQGELFSEVRK
ORF70	56714	56247	-	Unknown	Hypothetical protein [Ochrobactrum intermedium]	WP_039853655	1.24943e-109	100	atgacaaacaaagaagcatcgatcgattttactgatttcgagaatgcagccgacgcctcggtcatgctcgctcagatagcgtgcgctcaagatggtgatcccgtttcagttgacaaaaaacacatcgacgcatcgaaaatctatccgttacccccaaagtctacgcgcgttggcatcgactggggccaagacaaaaccacgggctctgacgttgatcttcccacaccgcagcagcttcttgcgcaggagattaagtccgcgcaggctgctgccgacgccaactctgcaaagcgtctcggtttcgttggcgaatatcagcgacgtgctctagaaattcggtccctgcgcgagcgcctggccaaactcgagcttgcacagaaagggaccatcgcaagaatc…	MTNKEASIDFTDFENAADASVMLAQIACAQDGDPVSVDKKHIDASKIYPLPPKSTRVGIDWGQDKTTGSDVDLPTPQQLLAQEIKSAQAAADANSAKRLGFVGEYQRRALEIRSLRERLAKLELAQKGTIARIKFCDKAAAAHRQNIFALQEAGR
ORF71	57209	56943	-	Unknown	Hypothetical protein [Ochrobactrum intermedium]	WP_039853657	7.79794e-59	100	atgagccgctttggaactggcccgcaaggcgggcgcggaacgaaaaatcgcgccccgaaatacgaatgcctttctgatatcctcgctcagcgcgacgaaattgacgccactcacaatcggcacatttctttcgtcgccttcacgcttatcgcctgcatcatttttctcggcttcgccgcaatggtgtccgcagctcaatcgtccgcaatggatcgctgccagcagagcgccagcttcgacacctgtttcacgacactaaaccgataa	MSRFGTGPQGGRGTKNRAPKYECLSDILAQRDEIDATHNRHISFVAFTLIACIIFLGFAAMVSAAQSSAMDRCQQSASFDTCFTTLNR
ORF72	57438	57617	+	Unknown	Hypothetical protein OINT_3000011 [Ochrobactrum intermedium LMG 3301]	EEQ92725	1.82072e-34	100	atgtcagcagagtacattcggagtgaacagggaacgaacactcgcaacggaggacgcgagggaaccgatatcgggcagggagccggatatcaggaactcaaaaaattcacgatgaatgtattgtctctttcagacgacgcaaaaaagaagctccggcgggagctaggacttattgtctga	MSAEYIRSEQGTNTRNGGREGTDIGQGAGYQELKKFTMNVLSLSDDAKKKLRRELGLIV
ORF73	57953	57600	-	Transcriptional regulator	Hypothetical protein IB60_16480 [Brucella abortus LMN1]	KFH18584	7.89439e-75	96	atggacagcttgagttggcgggatcggcttttagccgcaatcgaaaaaaagggtttgaatctacgaacggcctcaatccgggcggggaaaagcccgtcctatcttcactcgcttcttacccgcaatcaaaagccgagcgttgagtctatcgttgaggtcgcgcagggtctcgaaatcagtccgttatggctgattttcaatctcgacattgatccggaaacggaaaaacttattcttcgatatcaatcgctggacccgaaacgccgcgaagccgtgcagagcatggttgaagcaatgcttcccgttaccgaagaccaggacgaagacgcgccagaatcagacaataagtcctag	MDSLSWRDRLLAAIEKKGLNLRTASIRAGKSPSYLHSLLTRNQKPSVESIVEVAQGLEISPLWLIFNLDIDPETEKLILRYQSLDPKRREAVQSMVEAMLPVTEDQDEDAPESDNKS
ORF74	58136	58020	-	Unknown	Hypothetical protein [Ochrobactrum intermedium]	WP_050791056	1.53346e-18	97	ttgaagctgtgcttggatggagcgtttgacgggcaatttttcaccgagcgaaaagcgttgaggacattgcgcctcaaaatatcgcctatcgtcgatatcttcaatgtctactattga	MKLCLDGAFDGQFFTERKALRTLRLKISPIVDIFNVYY
ORF75	58101	58304	+	Unknown	Hypothetical protein OINT_3000012 [Ochrobactrum intermedium LMG 3301]	EEQ92726	2.31777e-40	100	ttgcccgtcaaacgctccatccaagcacagcttcaagagattgacgccatcatcgcggaaggccgcgggggcaagcaggccgattatcgacgcgcgacacaggaagctattcgagaaaccttgctctggtgccagaataacaaacccatcattgagcagatcaaagcggacaggcggcgaaccataaatggcggcgctgcatga	MPVKRSIQAQLQEIDAIIAEGRGGKQADYRRATQEAIRETLLWCQNNKPIIEQIKADRRRTINGGAA
ORF76	58301	58726	+	Unknown	Hypothetical protein OINT_3000013 [Ochrobactrum intermedium LMG 3301]	EEQ92727	6.39613e-99	100	atgatgcttccaccacctccagccgacgaattgctgcaccgggtaacttaccacgccattacgcgctatgtgcagcgcgttatcggcatcacggtgcccggcacaaaacatttgccggagattgagcgggcatccctgcactgtaaatgtgcccgcaccacattcgacgaggtacggcggtcgatcatgatcccgactgttgccgttgcaatcgcgaataaatttgcagcgatcgacacgcgcaacttcaccgctgtcatcgatacagatcagcagatcatcgtcaccatccttgaaccgcgaagctacaaaaagccgaaacgatcaaggcgtgggggaccgcggtccgaaagcgttctgacctacatcgccgagcgcgtcagaaagcaaatccaaggc…	MMLPPPPADELLHRVTYHAITRYVQRVIGITVPGTKHLPEIERASLHCKCARTTFDEVRRSIMIPTVAVAIANKFAAIDTRNFTAVIDTDQQIIVTILEPRSYKKPKRSRRGGPRSESVLTYIAERVRKQIQGVHTGESMK
ORF77	58723	59016	+	Unknown	Hypothetical protein [Ochrobactrum intermedium]	WP_039853660	4.72449e-63	100	atgaagaactatccggatagagaagacaggcttgcaggctccgcccagcaaccacctcgcccgccattggcgccagtttatcaagcgcttgacacagccgacgagctcgcacgcgcggtgaacaactttctcgatgtactatatgggggtgagccagcaagcgacagcgaaactgcatcatctattccagatggcgtgatcccacgattggcggaacacgctgatggaacccgtcgacgggttgcccgcgcgtttgaccggcttggtatcgcgttcaaggagttgagcctatga	MKNYPDREDRLAGSAQQPPRPPLAPVYQALDTADELARAVNNFLDVLYGGEPASDSETASSIPDGVIPRLAEHADGTRRRVARAFDRLGIAFKELSL
ORF78	59013	59273	+	Unknown	Hypothetical protein [Ochrobactrum intermedium]	WP_006470177	1.20292e-53	100	atgagcgacgatatcacttccgaagcccaaaccattgccgtggggcaactgcgcgccttcattgagcgcatcgagcgccttgaggaagaaaagaaaaccatcggcgacgatatcaaggaagtctacgcggagctcaaaggttccggcttcgattccgccgtggtgcgcacgatcattcgccttcgcaagaaggaggaccacgagcgtcaggaggaagaagcgatgcttcaactctatatggacgccttgggaatgagctga	MSDDITSEAQTIAVGQLRAFIERIERLEEEKKTIGDDIKEVYAELKGSGFDSAVVRTIIRLRKKEDHERQEEEAMLQLYMDALGMS
ORF79	59278	59475	+	Unknown	Hypothetical protein [Ochrobactrum intermedium]	WP_039853662	5.26569e-39	100	atgcccgacaagaaagacgtccgcataatcgaaatcgagtccgcaattgccgagctcacgaaccacaagtcgggttgggtcggggcaaaacgggaatggtttgcctcgcagaatgatctcgtccggtttctggtcgcaccacgcgatgaagcggtgacaatactgcgcgaccggctggcctctatcgaggcggcatga	MPDKKDVRIIEIESAIAELTNHKSGWVGAKREWFASQNDLVRFLVAPRDEAVTILRDRLASIEAA
ORF80	59472	59708	+	Unknown	Hypothetical protein [Ochrobactrum intermedium]	WP_006470178	2.46898e-48	100	atgaacagcgcagcgccagcagaagacgaatggttgaccgtgacggtaccggcctttctggccgcgcacccgatctacaccaaatgcccgacgctggcgctgctgctcgatgccttggttcgcgagtgcgaagaacagcagccggatatccggcttgatgctgcgctccttcgagcatcacacgagaggcttgttagccaggcgcgcatcctcatttccgcgagtgaccgtacatga	MNSAAPAEDEWLTVTVPAFLAAHPIYTKCPTLALLLDALVRECEEQQPDIRLDAALLRASHERLVSQARILISASDRT

## Sheet: POA1180
ORF No.	Start	Stop	Strand	Predicted function	Best match (NCBI BlastP)	Identities	E value	Accession No.	evidence_codes	Nucleotide sequence	Amino acid sequence
ORF01	1	651	+	Phage terminase, small subunit	Phage protein [Agrobacterium]	160/201(80%)	1e-98	WP_035261591.1		ATGGCAAGCCAGCGCGGCAGGGGCCGTCTTTCTTCCATTGATTTGCTACCGGACGAGTGCGAGCCAATCATCTCGTGGGCGCAACAGGAGTTCGCCGCGCGCAAACGGACACTCACTGACATTTATGGTGAGTTCAAGGAAAAGCTGATCGGGCTACAGGGCGAGCTGGGCCTTGACTTCGATATACCAGCATTTTCATCATTCCATCGCCACTCGATCAATCTTGCGAAGATGGCCCGCCGTCTGGAACAAACCCGCGAAATCGCCGCCACCATTTCGGAGCGGATGGATGCTGCAGGTTCGGATGATTTGACGCTGATCGCCGCCGAGGCAATCAAGTCGTTGATCTTCGAAGTGCTTCAAGATGCGGGCGAAGCGGGGATTTCGCCGAAAGGTGCA…	MASQRGRGRLSSIDLLPDECEPIISWAQQEFAARKRTLTDIYGEFKEKLIGLQGELGLDFDIPAFSSFHRHSINLAKMARRLEQTREIAATISERMDAAGSDDLTLIAAEAIKSLIFEVLQDAGEAGISPKGAMELANALRAASAAQVASSNRRMKLEAEQRAQKVEAEMKEKAEKALDVLSNDPGISKEAIARARREFLGVRPKKPKTETSEAGQ
ORF02	738	2312	+	Phage terminase, large subunit	Hypothetical protein [Ochrobactrum intermedium]	455/524(87%)	0.0	WP_006471568.1		TTGCCTCGTGGCGGTGAAATCCCGGATGATCTCGATCCATTAGCTGACGGTGTTCTTATGGCACATCAGGCCGAATGGATTGCTGATGACAGCGTCCTTAAAATTTGTGCCAAGGGACGACGTACTGGCATCACGTTTGCGGAGGCACTGGATTGCACACTGATAGCTGCAGCCAAGCGCTCAGCTGGTGGCCAGAATGTTTTCTACATTCCCGACACAAAGCCGAAAGGTCGTGAGTTCATAGGCTATTGCGCTCACTTTGCGAAAACCGTAGCCAACGAGATGCTGACGATCGAGGATGGCATCTTCTTTGACATCCGCGAGGACGGTACCACCAACGCGATTTCCAGCTATATCATTCGCTTTTCGTCGGGCTTCCGCATCGAAGCGCTTTCGTCG…	MPRGGEIPDDLDPLADGVLMAHQAEWIADDSVLKICAKGRRTGITFAEALDCTLIAAAKRSAGGQNVFYIPDTKPKGREFIGYCAHFAKTVANEMLTIEDGIFFDIREDGTTNAISSYIIRFSSGFRIEALSSRPENIRGLQGTVVIDEAAFHRDVREVIDAVGALLIWGGKIRIISSHNGVTNPFNELIREAQAGKNGFVIHTYTFGDAVVNGLFKRVCLIKGEEWTAEKESEWEAKIRSAYGTRTAKMRQELDAIPTEQEGAALTRVMIENCMEKGIPVIRWACKDEFKNEPDHVRTEVTLEFCETQLLPHLKKLDLRRQHVFGGDFGRTGDASMFMPMEIGLDLVRRAVMGIELRNVPFDQQREILFYIVDRLPRFTGGALDSTGNGAYLGEKAAQ…
ORF03	2312	3931	+	Hypothetical protein	Hypothetical protein [Ochrobactrum intermedium]	510/540(94%)	0.0	WP_006467430.1		ATGGCACAGGCACCAAAGCTTATCGACCAGTGGGGCAATCCCATTTCCACCAGTATGTTGAAACAGGAAATCGCCGGTCCAACGACCGGCAGCGTCCGCAACATCTGGACGGAAACCATCCTTTCCGGTCTCGATCCCATTTCAATGGCCGAGATTTTGCGGCAGGCAGCGAATGGCTATCCTGATCGATTTTTTGTGCTGGCTGAAGAAATGGAGGAGCGCGATCTTCACTACCGCTCGGTCCTCGGCACACGCAAGCTTGCCATCACCAGCATTGAGCCGATTGTGGTTCCGGCCTCGAAGGACAAGCGGGATGAGTACATCGCGGACGCGGTGCGCAAGATCATCAAACAGCCGGAGTTCGTGGACGACTATATTGACGATCTGCAAGACGGTCTC…	MAQAPKLIDQWGNPISTSMLKQEIAGPTTGSVRNIWTETILSGLDPISMAEILRQAANGYPDRFFVLAEEMEERDLHYRSVLGTRKLAITSIEPIVVPASKDKRDEYIADAVRKIIKQPEFVDDYIDDLQDGLGKGYSVVETMWDQQAREWWPERFEWRDPRFFVIDRVNGRTLRLKTPDNLNGTDLPPYKFSIHRPKLKSGLPIRNGLARLASWAFMFKSYALKDWMAFLEVYGMPLRVGRFGKGASLDDRRVLLQAVRDISTDAAAIIPKEMEIEFIEVNGSSGNGLFSGKAEYLDKQISKGVLGQTMSSDDGSSMAQAKVHENVRHDIGKADARQISVTINRDLVRPYVDLNFGPQEAYPTVVLPFAESEDIKALAEVIDKLVRLGLEVSMPKVRQ…
ORF04	3935	5143	+	Head morphogenesis protein	Hypothetical protein [Ochrobactrum intermedium]	374/402(93%)	0.0	WP_006471566.1		GTGGCGGATAACTTCGATCTGTTCAAAACCGCACCCGCCGAGGTTGTCCGCTATTTCGATGCCAAGAAATCAAAGCCGACATTCGACTGGCGCGATATAGCGCCGGAAGAACATGCCTATTCATGGACGGTCGCAAAGTCCGCTGGCTTTGACGTGCTGGACGATATTCGCGCTGCCATGGCAGACTCCATCCGCAACCAGTTGCCGTTCGAACATTTCCGGGACCAGCTCACACCGATCCTTCAGCGCAAGGGCTGGTGGGGCCGAAAGATCGCGGTCGATTCACAGGACGGCGTGCCGAAGATTGTGCAGCTTGGCAGTCCGCGACGGTTACGCACCATCTACTGGTCAAATATCCGGTCGGCCCATGCCGCAGGCGAATGGGAAAAGACAGAGCGC…	MADNFDLFKTAPAEVVRYFDAKKSKPTFDWRDIAPEEHAYSWTVAKSAGFDVLDDIRAAMADSIRNQLPFEHFRDQLTPILQRKGWWGRKIAVDSQDGVPKIVQLGSPRRLRTIYWSNIRSAHAAGEWEKTERNKRFLPFLVYLLSVSAERRPEHETWVGIVLPVDHPFWDTHYPPNGWGCKCRIRQITQREAERLGWKEGQEPPLVVMKEWRNKRTGQVSMVPDGIDPGWETNPGKTRGRNVSEFLYGKVDAMPPQRQSIAVTDIVGSPLMDALAKGHLQKGAALPVAQVGRSVVEAFGARTALVKLSDQSVRHIIEEHAARNLGTDDFRAAIGVLRDPAAVIRRGRSAAFIGAVGGVWWRTVVKSANDGLEWWLVSLHRKSEKEALKVIERARRAET…
ORF05	5461	6552	+	phage protease	Hypothetical protein [Ochrobactrum intermedium]	346/365(95%)	0.0	WP_006471565.1		TTGTCGCTCATGATGAACGCGACCGCAACAGCTATTTTTCAAACCGATCTCGCAAGCTCTGGCAACACCGCGCCGGAGTGGATCGAGCTCTTTCCGGCTGGCCCACAGATCAAGGCCCGCGACGGTCGCGCGTGGAAACTGGAGCCGAGCCGGGTGCTTGCCGCCTTCGCTGCAAACAACGGCCCGCTCGCCATCGATTACGAGCATGCCCAAGCGCACAAAGCCCCGAAGGGTGAAGAAGCGCCCGCCGCTGGCTGGATTGTCGAGTTGCAGGAACGTGGCGGCAGCGTATGGGGCCGCGTCGAATGGGTGGCCAAAGCTGCCCGACAAATCGTCAATCGCGAATACCGTTTCATTTCCCCCGATTTCAACCATACCCGCGAAGGCGTCATCACCCGC…	MSLMMNATATAIFQTDLASSGNTAPEWIELFPAGPQIKARDGRAWKLEPSRVLAAFAANNGPLAIDYEHAQAHKAPKGEEAPAAGWIVELQERGGSVWGRVEWVAKAARQIVNREYRFISPDFNHTREGVITRLNGAGLVNRPALVMTALAHEQPNQHPQQLETPMLKAIAKALGLAEAADEAAILSAIATRDGERKALCQALKIEDKGGQAEITAAIAKLQEDTATALAAVQTGGAAELSSLRTELSETKTALAQLQEKDAEREIDLALDAAAQAGKITPATRETYRAMCSLDGGLDKFNALVATLPVIAAPSSLDGKQPETTAEADLDPVALASEARAYVNEKATQGITVSISDAVAHVKEKRS
ORF06	6549	6917	+	Hypothetical protein	Hypothetical protein [Ochrobactrum intermedium]	120/122(98%)	8e-79	WP_006467427.1		TTGACCCCGACCTTTATCAAGAGCTTTCGCGCTCTTGCCGCCGTAGCGGGCTATCTGATCGTCAAGGCCGGTGTGGACGGTGTCGCGGTTGCCACGTCCGAGACCGATCCGCTGATCGGCGCTGCGGACAGCATGGGCGCGCCTGCGGATGGAATGCTTGACGTTGTTCAGGGTGGGCATGGCGAAGTGCGTGCAGGTGGAACTTTCGCATTCGGCGATCCCCTGACTGCCGACGCACAGGGCCGCGCCGTCAAGGCGGTGCCTGCTGCTGGCAAGCTCGTGCGCATCATCGGATTTGCCATGCAGGATGCCGACGAAAACGACGTCGTGCCGTACCTCTTCGCGCCCGGCTGCATAGCTGCGGCCTGA	MTPTFIKSFRALAAVAGYLIVKAGVDGVAVATSETDPLIGAADSMGAPADGMLDVVQGGHGEVRAGGTFAFGDPLTADAQGRAVKAVPAAGKLVRIIGFAMQDADENDVVPYLFAPGCIAAA
ORF07	6977	7942	+	Capsid protein	Hypothetical protein [Ochrobactrum intermedium]	302/321(94%)	0.0	WP_006467426.1		ATGAAGCGCCCATTTCCCATTGACCCCACGCTGACCGCTATTGCGATCGGCTATCGCAATCCGGCGCACACCCTGATCGGGCGTCGTGTTTTGCCGCCTCTTGAAGTTCTGTCCGAACAGTTCATGTGGATGAAATTTCCGCTTTCGGAAGGCTTCACCGTTCCAGAAACCCGTGTCGGTCGCAAAGGCCAAGTCAATCAGGTTGAGTTCTCGGCAGACGAAGAAAGCTCGGCTGTCGAAGACTACGGTCTGGATGATGCAATCCCGAATTCGGACATCACGGCAGCTGCACGCGCCCGCGCTGAAAAGCGGTCCACCTACGATCCGCGTAGCTCGGCTGTCGAAGGGCTGACCAATCTGATCGAGTTGGACCGTGAAGTGCGCGTTGCGCGCCTTATG…	MKRPFPIDPTLTAIAIGYRNPAHTLIGRRVLPPLEVLSEQFMWMKFPLSEGFTVPETRVGRKGQVNQVEFSADEESSAVEDYGLDDAIPNSDITAAARARAEKRSTYDPRSSAVEGLTNLIELDREVRVARLMQNPNNYAADKRIALAGGDKFSDFANSDPYGVIDDAMGKTLVYRPNRISMGFAVWSKLKKHPRLIKAVKGGLTEDGAITKAQFGELFELSPESILIGEALLNTTRKGQEARLERVWGNSIQLNFVDTAKRASTDYNVTFGFTAEYGNRISGSIPDADIGLEGGERVRVGERVKELICAKDVGVIITNPI
ORF08	8008	8427	+	Hypothetical protein	Hypothetical protein [Ochrobactrum intermedium]	118/139(85%)	4e-29	WP_006471562.1		ATGAGCAAGCCAAACGACAACCAAAACAAGGGCGGTTCAGGCGACAACAGCGCCGACGCCAAAGCGAAAGCTGAAGCGGAAGCCAAGGCAAAGGCTGAAGCCGAGGCAAAAGCCCTGCAGGAAGCTGAGAAGGACAAGGCCGAGGCAGAAGCAAAGGCCAAGGCTGACGCGGATGCAGCAGCCGCCAAGGCGAAAGCGGAAGCCGACGCAAAGGACTTGCTGGAAGCCGAACAGGCAAAAGCCGAGGCGGAAGCAAAGGCGAAGGCCGAAGCGGAGGCATTGGCAAGATTGGAAGCAGAGGGACCGATTGCCCGCTGCGAAATCCGTCTGAACGGCAAGACTTACAAGCCGGGCAGTCGCCTGCCGATTGACGAAGACGACGACGCTTTCGACGAACTG…	MSKPNDNQNKGGSGDNSADAKAKAEAEAKAKAEAEAKALQEAEKDKAEAEAKAKADADAAAAKAKAEADAKDLLEAEQAKAEAEAKAKAEAEALARLEAEGPIARCEIRLNGKTYKPGSRLPIDEDDDAFDELEAIGAI
ORF09	8579	8998	+	Hypothetical protein	Hypothetical protein [Ochrobactrum intermedium]	137/139(99%)	7e-94	WP_006467425.1		ATGATCTACGCAACGCGGGCAGACATCGAGGAGCTTTGGGGCGTCGAGTTCGTCGGCGACATCCTGCCTGAAGGTGTGGATGCCGACGCGTCGATCTTGTCCGCGCTCGATATCGCCAGCAAGGAAGTCGACGTCTATCTCTCGGCGCGGTATCCGCTGCCGCTTCCTTCCTCACCCGGCGTTCTGAAGTCGCCAACCGCTGATATTGCCATCTACAAGCTGGCGAACCGGCATTCCGCGCTCACCAATACGATCGAGGATCGTTACAAGTGGGCGCGCGAGCTGCTGCAGCGCATCGCAGACGGCAAGGCAGGGCTTGGTGCCGATGAGCCACGCGTTTCGACCGATCCCGGCAGTTCAGCCGGTGGAGCTGCCTTCTCGGCCAATTCCCGCGTGTTC…	MIYATRADIEELWGVEFVGDILPEGVDADASILSALDIASKEVDVYLSARYPLPLPSSPGVLKSPTADIAIYKLANRHSALTNTIEDRYKWARELLQRIADGKAGLGADEPRVSTDPGSSAGGAAFSANSRVFSRRTLP
ORF10	8995	9474	+	Virion morphogenesis protein	Hypothetical protein [Ochrobactrum intermedium]	155/159(97%)	7e-109	WP_006467424.1		ATGAGTGGTGTTGCGTTTGAAATCCGCGAGACCGGCCTTGAAGCCGCATTAAGCTTGGTCGATGGGATCGCCCATGCTCCGAGGCAGGAGCTTTCGGAAGGCATCGGCAGGCTTGTTCAGGAGCAGACCCGGCAGCGCATCGAAGAAGATAAGCGTTCGCCTGAAGGTGCCGCGTGGAAACCAAACATCACCCGCACAAGCATTCTTTATCGGACCGGCGCACTGTCGCGCTCGATCGACTACGTCGCAACGCCCGATAGCGTGATGATTGGCTCGGCGCTCGTTTATGCGCGCATCCACCAGCTGGGCGGCACAATCCGGCCCAAGACGGCCAAAGCTCTCGCCTTCATGATCGGCAATATGATGCGCCTTGTGCAGAGCGTCACCATTCCGGCCCGT…	MSGVAFEIRETGLEAALSLVDGIAHAPRQELSEGIGRLVQEQTRQRIEEDKRSPEGAAWKPNITRTSILYRTGALSRSIDYVATPDSVMIGSALVYARIHQLGGTIRPKTAKALAFMIGNMMRLVQSVTIPARRYLGLSPANQTDIVEAVEDWLKRLVQ
ORF11	9471	9989	+	Hypothetical protein	Hypothetical protein [Ochrobactrum intermedium]	152/172(88%)	2e-110	WP_006471559.1		ATGAGCAAGCGCCAGTCTCGCATCAATGAATTCCGAGCTGCGGTTGTCGAGACCATCAGGAAGGCGCTGCCGGAACTGCGCGAATGTGAATCGCAGTTTGGTCGCTTCAATCTGGATGAACTGGAGACGACAAGCGTTAAAGCGCCTGCCGTCCGCGTCGGCCTGTTGCAAGGCAAGCTCAAGCATACCGCATCTGGACAGGCCGAGGGTACGATGTCGTGTGCTGCCTTTGTCGTCACAGACGGCAAGGACCGGGACGACATGGCATGGGTGATTGCGGAAGCCGTAGCCGTATCCCTGCACACAAGCCAGATGTTCGGGCTTTTCAAGCTCGGCACCCCACAGGCCGTTTCGATCCAGCCGGTTATTTCGGCTGCGATCAAGTCGCGTGGTGTGTCG…	MSKRQSRINEFRAAVVETIRKALPELRECESQFGRFNLDELETTSVKAPAVRVGLLQGKLKHTASGQAEGTMSCAAFVVTDGKDRDDMAWVIAEAVAVSLHTSQMFGLFKLGTPQAVSIQPVISAAIKSRGVSIIAVEWTQELQQLGQNIFDQNGIVPSELYINGELVEVRP
ORF12	9986	10504	+	Baseplate assembly protein	Hypothetical protein [Ochrobactrum intermedium]	166/172(97%)	2e-119	WP_006467422.1		ATGACCGACATCATCGTCCGGGAGCTTTTGTCCCTTCGCAAGTCGATCGATGATCTGGAGCGCCGCCTTTCCGCTTCGCACATGACCGGCAAGGTTATTGCCGTCGATGGCGACCGCGTGCGGCTTGAGCTGCAGCCTGAAGATAGCCGCACCGGCAAGCCGTTTCTTTCGCCTTGGGTGCAGGTGCAGGAGGCCGCAGGGTCCACCGGCACCCATTTTCCGGTCGCGATCGGTGACCCGATCCGCCTGTTTTCGCCCAATGGCGAGCTTGGCAGTCAGTCGATCGCCATCCGCGACGGCTACACCGATGAAGCGAAGAACCCGGCCAAGAATGGCGAACTGGCGATTGCGCACGGCGGCTGCGCGCTCCGTTTTGAAGGCGGCAATGCGATCATTGAA…	MTDIIVRELLSLRKSIDDLERRLSASHMTGKVIAVDGDRVRLELQPEDSRTGKPFLSPWVQVQEAAGSTGTHFPVAIGDPIRLFSPNGELGSQSIAIRDGYTDEAKNPAKNGELAIAHGGCALRFEGGNAIIEADEIIFKSKKLKHNEKNVGDTHTHGGVERGGSNTKEPNE
ORF13	10517	10711	+	Baseplate assembly protein	Hypothetical protein [Ochrobactrum intermedium]	61/63(97%)	6e-35	WP_006471557.1		ATGGCCGTTAAGAGCAAATTTGAAGTGACCGAAAAAGCCGGAACGTTCGTTGCCGGTGAACGCAATCCCGGCGTCGGCAAGCCTGTCAGCCTCACGGAAGAACAGGCTTATTATCCGCTCATCGCGGGCGAGATCAGACGGCCCGGCACGGTCGCGGAAACGGACCCGGCAGCGGGCAAGCCGAAGAAGGCTTGA	MAVKSKFEVTEKAGTFVAGERNPGVGKPVSLTEEQAYYPLIAGEIRRPGTVAETDPAAGKPKKA
ORF14	10714	11100	+	Baseplate assembly protein	Phage-related baseplate assembly protein [Ochrobactrum intermedium LMG 3301]	128/128(100%)	4e-91	EEQ96336.1		ATGCGAACGGGTATCGACGCACAAACAGGCAAGCTTCTGACCGGCTGGGCGCATTGCGTCCAGTCGATCGGCAAATGCCTGACTACGCGTTTTCGTACCCGTATGCTGCGGGCCTATATCGGCTCGCTCGTCCCTGAAATGCAGGATCAGAACGCCGACGCCATGACGATCTTCAAGGTCTATATGTCGATCGCGGAAGCGTTAAACGATCCGATCAGCGGGGAACCCGGCTTCAGCCTCCAGACAATCGAGATGGTGGAATACGGTCCTTCGGGCCGGTTTGTGTTCCTCCTCGATGGTATTTTTTATCCGCGTGGACACCTCGGCGACTACTCCCTGCAGGAACGAAAGTCGGCGCGGCTCGACCAGACAGGAGCTATCCTATGA	MRTGIDAQTGKLLTGWAHCVQSIGKCLTTRFRTRMLRAYIGSLVPEMQDQNADAMTIFKVYMSIAEALNDPISGEPGFSLQTIEMVEYGPSGRFVFLLDGIFYPRGHLGDYSLQERKSARLDQTGAIL
ORF15	11097	11957	+	Baseplate protein	Baseplate J family protein [Ochrobactrum intermedium]	278/286(97%)	0.0	WP_006471555.1		ATGAGCGCCATCAGCGTGTTTGACGGCTTGCCTAGGCCGGAAATGATCAAGCCGCTCGATGCGGAGGCGATCGTTGAAACCACGTTGCTGGATTTCAAAGAACGCTCGTCGGTTTATGGCGTCGATTACGATGTCGAACGAACTGCTTATGACCCTGCTGTCATCCAGCACGAGGTGAGTGCTGGCCGGGAAACCGGCGTGCGCGCCGAAATCAACGATGCTGCAGCTTCTAATCTGCTTGCCTTCGCGATCGGCTCAGACCTCGACCACCTCGCCGCCTTCTATGACGTGTTCCGCCTGAACGGCGAAACGGATGATGCATTGCGCGAGCGCACGGCGCTGGAAATCAAGGCCCGATCGCCGGGCGGCTCGCAATATTGGTATGAAGCCGCAGCTCGC…	MSAISVFDGLPRPEMIKPLDAEAIVETTLLDFKERSSVYGVDYDVERTAYDPAVIQHEVSAGRETGVRAEINDAAASNLLAFAIGSDLDHLAAFYDVFRLNGETDDALRERTALEIKARSPGGSQYWYEAAARRVDVRIRSAKAYREPFWPIVHIAILSRDNGGVPDQSLLDAIDREVQQQTVRLMNDTVIVEPAVSQTVDIKGRFWILPTASSVVGDTLEPTLRAAWDKETGIGFDLELSWIESKLHVPGIKKIIIDAPAASIVATDNAAIAIGAIQLDYMGRDY
ORF16	12008	12763	+	Tail formation protein	Hypothetical protein D584_11052 [Ochrobactrum intermedium M86]	249/251(99%)	0.0	ELT49061.1		ATGTCTGAGTCTCTGGACCGGAGACCGGAGCTTAGACCGGCGATCGAAGCCCTGCATGCCTTCAAGTTCAATCCGCCTGACCAGATCGTGCCCTATCTGGTCGCTGAGTATGGACTGAACGAAATTGCGGATTATCTGCCTGACCTTCGTGCTGTTCTGCGTGAAGGGGTCAGCTGGCAACGCCTCATTGGTACACCTGCCGCAGTACATAAGGCGCTGCGCTGGATCAATCATGATGGTGACATCGAGGAGTTCCCGGCCAAGAAGCGCAAATGGTGGTGGTTTCAGGTTCACTTGCCATTTGAAGTGAGAAACACCGATTTCGTCAGGCCGATGACACATCTTGTCAAGGCTTCGAAGCCCCTGCGTTCCGAGTTCGCGCGCGTCACTGCGGGTTGG…	MSESLDRRPELRPAIEALHAFKFNPPDQIVPYLVAEYGLNEIADYLPDLRAVLREGVSWQRLIGTPAAVHKALRWINHDGDIEEFPAKKRKWWWFQVHLPFEVRNTDFVRPMTHLVKASKPLRSEFARVTAGWDVRAFQLNKHRLNGDAFLNNWSGVRRSPGEPVLSLRVNQNVRTKFWPAPFVRVRTHTVITSFVRATYQLPLRQRIAIFVASAGVLARYSDPAIQTFQNAPFVHDRFGKPASRAHIGFS
ORF17	12763	13284	+	Hypothetical protein	Hypothetical protein [Ochrobactrum intermedium]	170/173(98%)	4e-121	WP_006471553.1		ATGGCTTTATCCGTTTTCGTCGCAGGCTCCCGCGTCGCCTTTGCGCGTTATCTTATGCAAGCTCCGCTCTTCGTTGCGGTTGGCTCTGGCGATGCAGCGTGGGATAGTTTGCCAGATCCCACACCCGAAGAAGAAACGCAGCAACTGGCAGCGCTGTCTCAGGAAAGCGCTCTCACAAACTGTATTGGCGTGACACGGGTTCGCGCGCGGTCATACATGAAGGCGGACCCCAACGGCGATATCATCCTCAGCGATGGCTCGGCGTGGTCGGTTTCGTCGACCGAAACAAACACCATCAGGCTGGAAGCCAAGCTCGACATTGGTGACGCGACCGGCGATTCCGTGCGTGAAACGGGCGTCTACCTCGACACCAAAATCAGCGAAAGCGTGCCAGCAGGG…	MALSVFVAGSRVAFARYLMQAPLFVAVGSGDAAWDSLPDPTPEEETQQLAALSQESALTNCIGVTRVRARSYMKADPNGDIILSDGSAWSVSSTETNTIRLEAKLDIGDATGDSVRETGVYLDTKISESVPAGQMFIPLADVTSLGTLLQLHRFPPIVRDGTISQAINPYLEL
ORF18	13291	16605	+	Virulence-associated protein	DUF4815 domain-containing protein [Ochrobactrum intermedium]	1076/1104(97%)	0.0	WP_006471552.1		ATGAACAGCATCATCAAGCGTGATGGCTATGGAAGCCGTTATGACCGCTCCCAGAAGCGTCATGCGATCGCTTTCCCCGACCGCACACTTTATCTTCAGTCGAAAGACCTGAACGAAATTCAGGATATTTCGCTCGACCATACCCGCCGCGTGGCCGAATACATCCTTCAGGACGGTCGCATCGTTGACGGCACTGATCCCATTGTCACGGTTCCCGCAGGCGATGAAGGCCCCGATGAGGACCATATCCGTGTGCAGATACCGGCATGCGCCATTTATCTCGGCGGGATTGTGCACGATGTTGCCGCAGCTGATTTCATCCTGCCCAACAAGGGCGACATCATCATCGGGGTTCGCCATTCCGACCGGCTGATAACCGACATCGAGGACGCCACCCTC…	MNSIIKRDGYGSRYDRSQKRHAIAFPDRTLYLQSKDLNEIQDISLDHTRRVAEYILQDGRIVDGTDPIVTVPAGDEGPDEDHIRVQIPACAIYLGGIVHDVAAADFILPNKGDIIIGVRHSDRLITDIEDATLKGDIDGTEAYAEDGPARIEITVRWGHSLDSDPEPVLSVFQVRDGVILTTSTNVDYSEIYKAMETVTRESNGSFVNAGFLVTELGPNAEGKQAFSVSEGTAYVNGRRVLRRQSFRFEVEENPDLRAVDAEPHPFTAETGGTQVFTVSKSPIAEVRRVTVEKETTDAIVHGPYSGVTDPLPHSSVTAILEIKAGATVYTTPADWLLSQGQIDWSPSGKEPAPGSTYSVKYRYNENIQPDNVGRDTITVTGAANGTNVLFDYRYKLPRI…
ORF19	16609	17736	+	Phage tail fiber protein	Hypothetical protein [Ochrobactrum intermedium]	373/375(99%)	0.0	WP_006471551.1		ATGGCCAACACGACAAACTACAATTGGCCTTTGCCCTCTCCGTCCGGCTTGCAGTTGAACGAGATCGCAAAAATTGCAACCTCGTTCTCGGCGATCGATGCAAAGATCAAGGCGTTCGAAACCTCTTTTAGCCACCACAAGCACAAGTTTGCCGAGCTGGAGGAAAAACCGACGACGCTCGGCGGCTATGGGATCACGGACGGGATGACTGCCGAAGAGGTTGCACAAGCGATCAAAAAGGCGGTCGATGACCTCATCAATGGTTCCGGGGCAGCGCTTGACACTCTGAAAGAGCTTGCCGACGCACTTGGCAATGATCCGGAGTTCGCAAAGACTGTCGGCAATGCCTTGGGCGTCCGCGTCCGGGTTGATGCCGCGCAGCCATTTACCTTAGCCGAA…	MANTTNYNWPLPSPSGLQLNEIAKIATSFSAIDAKIKAFETSFSHHKHKFAELEEKPTTLGGYGITDGMTAEEVAQAIKKAVDDLINGSGAALDTLKELADALGNDPEFAKTVGNALGVRVRVDAAQPFTLAEKAQGRSNLDALGTVDKGKADGVASLDSTGKVPPAQLPALTTTATVGAAMAGANGKAAPADGDFFAGVEAGGSTMFKATWANIKATLKAYFDAIYQAKLGYVPVRQFISGVIYIGWDGPSGKLATQVDATYFGVNWPIDIRGRANGGANWADGAGYADRLGPGGWTLATIQDQLNWRVTDHRFAGYIAQEVLLDGGGTSGGGGSSGYVVTHVTKRGGVAVADVGLRQPQLYIPNAGWRALGGW
ORF20	17736	18392	+	Hypothetical protein	Hypothetical protein [Ochrobactrum intermedium]	216/218(99%)	5e-157	WP_006471550.1		ATGAAAGACTTCGGCATATTCACCGCTGGCGAGAACATTATTACCGTTCCGCCGATCCAGATAGGAATTGACGGGGATGGGGCACCTGTTTTCAGCGAACCTCGCGAGTTGCCAGTGCTCATCTTCCGCGACAAAAACGGGGTGGACTGGTTTGACCTCGCGAAAGAGTTTCCGCATCCGTTCTATATCGCCGTTGATGAAAATGGTCGCATTTACTCCATGGAAACTGACTTCCAAGCTTCCCAACTCGCCGGTCACCTGATCGGCATTGATAGTGATTTCGGATATACACGCGGTCTCGGCGGCACCGTCTACGGCAAATTGTGGAATGGAACGGCTATTGTTGAGCCTGAACCGGAGCCGGAGCCGATCCCGGATGAAATCAGCCGTCGCCAGTTT…	MKDFGIFTAGENIITVPPIQIGIDGDGAPVFSEPRELPVLIFRDKNGVDWFDLAKEFPHPFYIAVDENGRIYSMETDFQASQLAGHLIGIDSDFGYTRGLGGTVYGKLWNGTAIVEPEPEPEPIPDEISRRQFFQHLAVMGIITKADALAAMQGGVIPAPIQAIINHLPSDDDKFNAQMFIVGAATFHRTHPLAETVREALSWTAEQKDDFWRQAAML
ORF21	18512	19384	+	Methyltransferase	Hypothetical protein [Ochrobactrum intermedium]	238/239(99%)	4e-174	WP_051051159.1		TTGAATATAATTGACAATCAAAAAGGCCGTAGTTATGCCCCGATCAATTGGGGCATATATTTTAAGCAAGGGGGGCGGTGCGAATTGTCACTAAACAACCAATCCAACTATGCGAATATAACATTCAACGATAAGAATATTATAAAGCGCTGGCTGCAACGTAAGCGATTGACCACGTCATTGCGATTGATCAATCCTGTATTTCGACCGCGTTGTATCGTTGACTATGGTGCCGGTAACGGGGAAATAATCAAGACGCTCGCCATTCTGTATCCTGATGCGAAAATTATCTGTTTTGAGCCCACAAAGAACCTAATGGAAGAGGCGAAAAAGAACCTCAATGGCGTCCCAAACGTTGTATTCACGGAAACAGTTGAAACGATAAGCACATCGAGCGTT…	MNIIDNQKGRSYAPINWGIYFKQGGRCELSLNNQSNYANITFNDKNIIKRWLQRKRLTTSLRLINPVFRPRCIVDYGAGNGEIIKTLAILYPDAKIICFEPTKNLMEEAKKNLNGVPNVVFTETVETISTSSVDLIFCLEVFEHLPSKETEDAFNVFKRVLNDQGKIVIGLPIEVGIPSLYKGLFRMVRRFGAYDARIGNILRSFAYVPPKERPCSEIAPGFAYYFDHMGFDYRVFASVLREHFYIDQITGGPFPAFGAIFNPEINFLARPKASHSHVSEADVAKKAVLA
ORF22	19556	20827	+	Phage tail sheath protein	Phage-related tail sheath protein [Ochrobactrum intermedium]	423/423(100%)	0.0	WP_006472380.1		ATGGCCATTTCACCATTCAACCATGGCACCCGCGTCATTCAGGTCGGCAGCGAAGCCCGATCGATGGAAGTTGCGGATGTTTCGACTATCGGCGCTGCCGTGATCGCGCCCGATGCCGATCCGAAGGTTTTCCCTGTCAGCGAACCGGTGGCCTTCTATACCCACGAAGCGGACAAGATCGCCGCCTTGGGAGCCACTGGCACCGGAATCGATATCGTGAATGCGGTTCGCGCTCAAGGCGTGGAGGCGATGCTGGTTTTCAGTCGCGAGGAAGAAGGCGCAACGCCTGAAGCCACGATGGCGAACCTGATCGGCTCGGCTGCGAGCATGACCGGAGTTCATGCGCTTTCCTATGCGCTCGGCCATGTCGGGGTTGAACCTGATATCCTGCTTGCGCCG…	MAISPFNHGTRVIQVGSEARSMEVADVSTIGAAVIAPDADPKVFPVSEPVAFYTHEADKIAALGATGTGIDIVNAVRAQGVEAMLVFSREEEGATPEATMANLIGSAASMTGVHALSYALGHVGVEPDILLAPGHSAGRVDNAKNPLADALQQVAEKLRAVAVLDTGGPTREKSLEYRADFASRYCYLLDPFVRVSSGTDIVTKPASPFAAGLIVKRDKQKGGPYWSPSNQETLGILGTARPITYFDGEIDHEANLLNEAGIATFIPARLVQGIGGQFAANGRILWGNRTTSDDPLWKFINVVRTRATIEKTIIRSFRWANDDNLSVQLVTAVIRTLQEFLDELTVAGAILGGRAFWERATNTNASLRDGKLRVEFDAEEAPPLEDLIFGSRRNEQYFD…
ORF23	20840	21358	+	Phage tail tube protein	Phage tail tube protein FII [Ochrobactrum intermedium]	172/172(100%)	8e-125	WP_006472379.1		ATGACTTTGCGCATCATCCGGGGCTTTACGCTCTATGTGAATGACAACACCAATCTGGCGCTCGATATCGAGACCATGAAGCTGCCGACGCTGGAAGAAAACACCGAAGAATTCCAGCCGGGCGGCAGCGACATGGCCATCAATATCACTGGCCTCGGCGTCAAGGCATTCACCATGCCCTTCAAGATCAAGAGCCACACGCCCGAAACCATCGGCTTGTTCGGCGGCGCTCCCGGCATCCGCTATCCCTTCACCGGTCGCAAACTCGTCGTTTCCGAAGAAGACGGAAAGGAGCATGAGCACGCCATCGATGTGCAAGGCCGTCTTTCCAAGGTTGAAGGTGAAGAAATGTCGGGCGGCAAGGCCACCGGCTATGACCACGAAATCAATGGCATCTGG…	MTLRIIRGFTLYVNDNTNLALDIETMKLPTLEENTEEFQPGGSDMAINITGLGVKAFTMPFKIKSHTPETIGLFGGAPGIRYPFTGRKLVVSEEDGKEHEHAIDVQGRLSKVEGEEMSGGKATGYDHEINGIWTYTEYWDNQIMHRFSFKKGGWDIWNFQPYNTARRRILFG
ORF24	21371	21838	+	Hypothetical protein	Hypothetical protein [Ochrobactrum intermedium]	155/155(100%)	1e-106	WP_006472378.1		TTGACCAAGCCCACGCCAAAACTTGAAGTAAAAATCAAGCTCGACTTCCCGGTGCCGGTGAAAGGTGAGGACGGCAAGGATGCGTCCCGCGATACCGTCACGATGCGCCGCCCGCGCACGATCCACGTCAAGCGGCTTGCCGTTCTGCTTGGGGCGGATGTCCTGAAGGGCATTATTGGCGATCAGGAGCCTTCGGCCGTCAAGATTGACAGGCACAACGTTGACGTTGCCAAGCTCGCCGTTGATGTCATCAGCGCCTTGTTTGTTCGCGAAACGCTGGATGAACTGACTAGTATCATCGCCAGTATGTGTGGCGAAAAGCCGGAGTTCATTGACGAGATCGACCCGCTCGATCTGATGAAGTTTGCGGAAGGCTTCCTCGATTTTTTTCCGGCACTC…	MTKPTPKLEVKIKLDFPVPVKGEDGKDASRDTVTMRRPRTIHVKRLAVLLGADVLKGIIGDQEPSAVKIDRHNVDVAKLAVDVISALFVRETLDELTSIIASMCGEKPEFIDEIDPLDLMKFAEGFLDFFPALRSFASSSSGQTAQPASAGDLTT
ORF25	21923	24211	+	Phage tail tape measure protein	Phage tail tape measure protein [Ochrobactrum intermedium]	762/762(100%)	0.0	WP_006472377.1		ATGGATGTTTCACTTCTAATCCGGTTGATCGATCAGGTGAGCGGCCCCGCGCAGAAAGTGCGCGGGGCGCTGCAGAACATCGGTTCCGGCATTAGCAATTTCAAAGGCGGGTTTTCCGACGCGCTGAAGAACGGCTTCTCGATCGACAATATCGAGGCTGCGACGAAGAATGCCGAAACCAAGCTGTCGCAGGCGCGCGGCAAGCTTCTCGGCGCGTTTGGTCAGGCGCTTGCCATCGGCGCGCCGGTCATCAAGGCTGCACAGTTTGACCAGTCCATGAAGGGGCTGGAAAAAGTCCTGAACGACTTGCCGGTTGATCGTGTCCGACAGTTGCGCAAGTTCGCTCTCGACACGAGCGCACTTATCCCGGTTGCCGCAAAAGACTTGCTGGAGTTGATG…	MDVSLLIRLIDQVSGPAQKVRGALQNIGSGISNFKGGFSDALKNGFSIDNIEAATKNAETKLSQARGKLLGAFGQALAIGAPVIKAAQFDQSMKGLEKVLNDLPVDRVRQLRKFALDTSALIPVAAKDLLELMSEAAQGGVPQEELEAFSTYVAKASVAFDMAGQEIGERFAKLRNVYRLNQEGIEDLGDATNHLSNNMAAKAEEITNFTNRAASAAGILKVSAVEAAAFGTAMVAAGAVPETAARGFNAFATRILAGGKRIDAAFEDIGVSREKLLKDIQTDGASAILKFFELLASKGDDGKAALKDIVGQDYVKDFAKLIDNPQLLAQALQLVANQSDYAGSATEEAAKQAEGAVKQWELLVNKLNRGAIVIGDALLPTLLELATQVGSIIDRFAEW…
ORF26	24212	24643	+	Tail protein	Phage tail protein [Ochrobactrum intermedium]	143/143(100%)	2e-98	WP_006472376.1		ATGGGCACGCCATTACTCGCGCTTGGGCCGCATATCTTCGAGATCGCGCCTTTAAATTTCCAGCAGATCGAGCGGAGTACCGAGGCATTATGGCCGACGATCAGCCGTTTTGGCGGTCGCCCCGGTCGCCAGTTCACCGGCTATGGCGATGACCGCCTGACCATTACCGGCTTGCTGTTCCCCGACGAAATGGGAGGCCGAGCCGAATATGAGTCGATCCGCGTCACGCAGGCTGCAGCGCGGCCCGTTCTCATGTTGGGCTGGGCAACCGGCCTTTCCATGGCTGCTACCTTGTTTGGCCGTGTCGTGATTCTCAACGTTCAGGACACGCAATCGCTGATCAACCGGCAGGGTTTTGGACGCAAGATCGAGTTCTCGATCGAGGTTGCGCCATTCTCC…	MGTPLLALGPHIFEIAPLNFQQIERSTEALWPTISRFGGRPGRQFTGYGDDRLTITGLLFPDEMGGRAEYESIRVTQAAARPVLMLGWATGLSMAATLFGRVVILNVQDTQSLINRQGFGRKIEFSIEVAPFSGDGKPVGLFG
ORF27	24640	24900	+	Tail protein	Phage tail protein X3 [Ochrobactrum intermedium]	86/86(100%)	4e-55	WP_006472375.1		ATGACTGTGCGCCTGATCCCTGCCGGAACCGTCACGGTCGAACTGGAAGACGTGACGCTTGATCTTGCCTGCTACGATTATCTTATGCGGTGGACCAGTGACCGCGTCCAAGTCGCCAAGCTCAAGGGTTATCTGGAAGCCACCTATGCGGCCAATCCGGGGCTGGCGCGGCTTGGTATCGTCCTGCCGCGCGGCACCGTCATTGCCATGCCGGAAATGACCATTTCCACCGAAATCAAGACTGTGAGGCTCTGGAGCTGA	MTVRLIPAGTVTVELEDVTLDLACYDYLMRWTSDRVQVAKLKGYLEATYAANPGLARLGIVLPRGTVIAMPEMTISTEIKTVRLWS
ORF28	24900	25874	+	Hypothetical protein	Phage late control protein D3 [Ochrobactrum intermedium]	323/324(99%)	0.0	WP_006472374.1		ATGGAGCGATCGCATCCGTTTATCGAAGTCAGTATCGAGGGCAAAACCGTCCACGATGCTTTTTATCAGCGCCTTGTCTCCGCAACCATTCGGGATGAACCGGGCCAAAGTGCCGACACGCTGGAACTGGTGTTTGACGATACCGGCAACGAGATCGATATCCCGCAAAAGGGCGCGAAGATTGAAATCCGATTCGGTTTCAAGGGCGTCGGCACATGGAAGATGGGCACCTTTGTTTTCGAACGTGCCAGCTACAATTTTGGAAGTGATGGCGAGCGCCTGACCTTCTCATGCAAGTCTGCCGAGCTGCGCGCTGACGTGAAAGAACCTCTCTCCGAGCATTTCGACGGTGAGACCGTTGGCGCCATTGTTGAGCAGTTGGCGAAGCGTCACGGCTAC…	MERSHPFIEVSIEGKTVHDAFYQRLVSATIRDEPGQSADTLELVFDDTGNEIDIPQKGAKIEIRFGFKGVGTWKMGTFVFERASYNFGSDGERLTFSCKSAELRADVKEPLSEHFDGETVGAIVEQLAKRHGYKAKVSPQIANAKLDYIARTGQSAADFLTRLADRTGALFSIKDNTFLFLKRGSLPPITITKGDCSEGEFSIEPRPKYGKATAGWYDRRRNKTVYEEHATGLEGPTRRLRTVYASQEEAKKAAEAEGARLARATGQGSLTIAGRPEVMADAPINAVGFRKEFDGEWRAASVEHRFEDTYTTSIELEAPEKGKE
ORF29	25907	26212	+	Hypothetical protein	Hypothetical protein [Brucella inopinata]	71/96(74%)	2e-46	WP_025200354.1		TTGGATAAAAGTCGCGGTCTCCTTTCCGTCGAACATAACGGCTCGATCACGTGGGATGAGCTGCAGGCGCTCAAGAATGAGTATTTCGGGCCACAAGCTGCAGCGATCGAGGTTTATCCACCCGATAGCGATGTCGTGAACAGTCTGCCCATGCGTCACCTTTGGAAGCTTGGCGCGGGCGATTACTGGCCCGATCTGACCGGCACGAAACCAGTAGGTGATTTGAGCCTCCGTGATCGTGATTTGCTGCTACGGGCAGAACTAGGACTTCTCGGCGAAAAGCCGAAGTAG	MDKSRGLLSVEHNGSITWDELQALKNEYFGPQAAAIEVYPPDSDVVNSLPMRHLWKLGAGDYWPDLTGTKPVGDLSLRDRDLLLRAELGLLGEKPK
ORF30	26349	27152	+	Site-specific DNA methylase	DNA methyltransferase [Brucella inopinata]	252/267(94%)	0.0	WP_008506794.1		ATGAACTTCCAAGCTAATTTCACCTCTATCGATCCTGTTTCTCCGCCTGCAGCTTATATCGGCGGAAAAAAGCAACTCGCTCGGCGCATCTGCGAACAAATCAACGCAGTGCCGCACAAGCTATATGCCGAGCCTTTTGTAGGGATGGGTGGCGTGTTCTTTCGTCGTACCCTCGTGCCGCGCGCCGAGTTCATCAATGATCGATCTGGCGATGTGGCTAATCTCTTTCGCATTCTGCAACGCCATTATCCGCAATTCATGGACACGCTGCGTTTCCAGATTACCAGCCGCCGCGAGTTCGAAAGGCTAAAGGCAAGTGACCCGACGACGCTGACCGATTTGGAGCGCGCTGCTCGTTTTCTTTACCTTCAGCGGCTCACCTTTGGCGGAAAGGTGGCG…	MNFQANFTSIDPVSPPAAYIGGKKQLARRICEQINAVPHKLYAEPFVGMGGVFFRRTLVPRAEFINDRSGDVANLFRILQRHYPQFMDTLRFQITSRREFERLKASDPTTLTDLERAARFLYLQRLTFGGKVAGRSFGVDRERGSRFNLTTLAPLLQDVHERLSGVVIENLDWLPFIDRYDRPETLFYIDPPYWGTEDYYGKELFSRDQYEIMADRLGRLSARFILSINDVPEIRSIFSAFQIDTVSLSYTAGGGKGKSVNEVIISG
ORF31	27605	27279	-	Chromate transport protein ChrA	Chromate transporter [Rhizobium mesoamericanum]	94/106(89%)	3e-60	WP_051321127.1		ATGAGCCGGATTGAGACGATCGACACATCTTCCGCCCGTCAGCCGGAAACGCCGGGTCACGGTATTTCATTCGGCGAGGCCGTCCGCGTCTGGGCGCGGGTCGCGGCCCTGAGCTTCGGCGGTCCCGCCGGCCAGATTGCCGTGATGCACCGGATCATCGTCGAGGAGAAACGCTGGATCGGCGACACGCGCTTCCTGCACGCGCTGAACTATTGCACGCTCCTGCCGGGACCGGAGGCACAGCAGCTCGCCATCTATATCGGCTGGCTTCTGCACAAGACGAAGGGCGGCCTTGTTGCCGGCATCCTGTTCGTGCTGCCGGTGTAG	MSRIETIDTSSARQPETPGHGISFGEAVRVWARVAALSFGGPAGQIAVMHRIIVEEKRWIGDTRFLHALNYCTLLPGPEAQQLAIYIGWLLHKTKGGLVAGILFVLPV
ORF32	27945	27622	-	Chromate resistance protein ChrB	ChrB protein [Sinorhizobium saheli]	81/91(89%)	3e-52	OAP50510.1		ATGTTCGAAGGTGAAATCACCCATGAGGGCGACCGTTGCAGCTTCGAGGTTCTGGCGACGCGGGCCGGCCTTGCGGAGCCCGCGCTGCAGGCGATTGCCGAGATTGTCCACGACATCGACCTCAAGGACGGCAAGTTCGGCCGCGAGGAAACGACGGGCATCGCAAGCCTGGTTGCCGGCATCTGCGCAGCAAACCCGCAGGACGAGCAGCGCGTCGCCCAGGGCGCTGCCGTCTTTGACAATCTCTACCAATATTTCCGCGCCAAGCGCGGCTGA	MFEGEITHEGDRCSFEVLATRAGLAEPALQAIAEIVHDIDLKDGKFGREETTGIASLVAGICAANPQDEQRVAQGAAVFDNLYQYFRAKRG
ORF33	28185	28454	+	ATPase	ATPase [Ochrobactrum anthropi]	85/86(99%)	8e-57	WP_036585951.1		ATGCTTTCATGGGAAATGCGCTCGCACACGATGGCAAAACAGCAGTCCGGGACGGTCCTCTTCGACCGCGGTGTTCCTGACGTAATCGGCTGTCTGATGTTGTGTAACCTGCCCGTTCCGCAGCATATGGAAGAAGCCGCACGGCAGTTTCAGTACAACAGAACAGTGTTTCTTGCTCCGCCATGGGCGGAAATCTTTGGTCAGGATGCTGAGCGGAAGCAGGATTTCGAGGAAGCCGCACGCACATTCGAGGCGATGGGTGTAGTTTGA	MLSWEMRSHTMAKQQSGTVLFDRGVPDVIGCLMLCNLPVPQHMEEAARQFQYNRTVFLAPPWAEIFGQDAERKQDFEEAARTFEAMGVV
ORF34	28975	29451	+	Hypothetical protein	Hypothetical protein [Ochrobactrum intermedium]	43/117(37%)	2e-15	WP_006467454.1		ATGTCACGAATCCGGCTATCGGGCATTCTGGTCGCAATCACTATGATCGCGGGCATTTCACACGTCAATTCTGCTACAGAACAAGTTGAAGGTGCCTCGCAGGCCAGCATAGAACAATGGGATTTCAGCTGCGTCGATGTAAGTGAGTTCAGCAAGATTGACGGCGGGGGAGATGATTTCAAGCTTAACAATTTTGTTGTTAAAGAAGGTTCGCAATTAGAAGCGCCAAATAAGCTTTTAACGGGCTTAGAAATTGCTTTCTCAGTCACAAACCGCACGTCCAAAAATGTGGCATGGAGTGCGGAATTTTTAGGGTTCGGAAAAGATAAGCTGCCGAGCTTTGCGATGTCCGCCAGTCCCCCGGCCGAATTTTCACCACCAGAACAGACCCGTACTTTT…	MSRIRLSGILVAITMIAGISHVNSATEQVEGASQASIEQWDFSCVDVSEFSKIDGGGDDFKLNNFVVKEGSQLEAPNKLLTGLEIAFSVTNRTSKNVAWSAEFLGFGKDKLPSFAMSASPPAEFSPPEQTRTFGTRIQVRTGTLARTGMICLRITGDR
ORF35	30053	29526	-	Transcriptional regulator	Transcriptional regulator [Ochrobactrum intermedium]	150/176(85%)	1e-104	WP_050791002.1		TTGGTGTTGGCTGTGGCTAGACCTGAAACGGCTAAGACGCCGCTCGCTGCGCGGCTGCGGGAAGTGCGAAGAGCAGCGGGTGACATTCCACGCGCTTCTTTCGCGGAACAGCTCTCAATCAGCGAAAAGACGCTGGGGAATTATGAGCGGGGAGACAACGAGCCAACGGCGTCGGTGTTGGGCGTTTATCAATCTGTGTTGGGGGCAAACCTGCATTGGATCATTACTGGCGAAGGCAGCATGTTTGACGCTGACAGATCGCCAGCTCCCAAACTGCCAGTTATCGAGCCAGTATTAATCCGCAGGCTAGGCCAACTCGTGGACAGCACATTTAAGGAGGAAGAAGGGCGTATCCGCGATATTGATTTGGTTGTAGAAACGGGCAACGCCTACAATGAT…	MVLAVARPETAKTPLAARLREVRRAAGDIPRASFAEQLSISEKTLGNYERGDNEPTASVLGVYQSVLGANLHWIITGEGSMFDADRSPAPKLPVIEPVLIRRLGQLVDSTFKEEEGRIRDIDLVVETGNAYNDLCSLVDDLHDTEAIEEALPLIKRRLKKRISDAANDPSNRKRSA
ORF36	30196	30492	+	Transcriptional regulator	Hypothetical protein [Brucella sp. BO2]	95/98(97%)	2e-64	WP_025199794.1		ATGACAGACCCCGTTGTATGGGACCGTCACGAGATACTTTCCCGCTTGCGTCGTCAGAAGAAAACGCTAGCGGGCATAGCCAAAGACTATGGACTATCCTTGTCCGGGGTCAAGAATATCTGGACCCGCCCCAACGAACCCGCCGAACGTGCCATTGCCGACGTGTTGGGTTTTCCGGTCGAGGTCGTCTTTTGCGATCGCTATCCGAAGAAGCGGAATCGCATTCACGTTTCTGAATACCCTTCCAGATCATCACGCGGCAAGCCCGTTCCCGTTCCCCACAAGGACGCTGCGTGA	MTDPVVWDRHEILSRLRRQKKTLAGIAKDYGLSLSGVKNIWTRPNEPAERAIADVLGFPVEVVFCDRYPKKRNRIHVSEYPSRSSRGKPVPVPHKDAA
ORF37	30657	30809	+	Hypothetical protein	Hypothetical protein OINT_1001795 [Ochrobactrum intermedium LMG 3301]	39/50(78%)	6e-22	EEQ96368.1		ATGCCGAAACTCAATGACAAAATTGCCACAGAAAATTGCTGCGGGTTTCACCACAACGTCACCCGAATGGTCACGATCTATCCAACCGTCTGGATCATCGTTTCCGCTATCGCAGCGGTCGCGATTAGCGCGATCCGCCAGATTGAGGGGTGA	MPKLNDKIATENCCGFHHNVTRMVTIYPTVWIIVSAIAAVAISAIRQIEG
ORF38	30813	31166	+	Hypothetical protein	Hypothetical protein [Brucella sp. BO2]	86/118(73%)	4e-55	WP_009365128.1		ATGTTCAACCCGTTTTCCGAGGAAGAACGTCTCCAGACCATGCTTGCTTGTTGCTATGCCGGTGCTCAACTTGGATTTCGGCATATTGCCCTACGCAACATCATCGACCCACCTAGTGAATGGTTTGATGCAATCCTAGCTCGACAGGTTGCCGTTCACATTCTCGCCTCACAGTTTGGGGTCCCGCGTCGCCGCATAGTGATCATGCAGGCACGACGTCGATCGGCAGTCGCGACTGCGATCCGAACAATTGATGCAAGGCTCGAATGTCCGGTTTTCCACCGCGCCTACCTGCGGATGGCGAACCGCGCCGCCGACCTGTTTAATCAAGAACTTGAGAAGGCAGCAGCATAA	MFNPFSEEERLQTMLACCYAGAQLGFRHIALRNIIDPPSEWFDAILARQVAVHILASQFGVPRRRIVIMQARRRSAVATAIRTIDARLECPVFHRAYLRMANRAADLFNQELEKAAA
ORF39	31166	31987	+	Partitioning protein ParB	Chromosome partitioning protein ParB [Ochrobactrum intermedium]	247/273(90%)	9e-176	WP_006471587.1		ATGGCCGAGTTTAAGCGTATTGCCATAGCCGATATTATTGTTTCCGATAGGCTTCGCGCGGTCGAGGAAGATCACGCTCAGGCGATCGCACTATCGATCGCTGAGCACGGGCTTTTGAACCCAATCACCGTGCGGTTTACGCCCAACGCCAAAGGTGGAAAGTACACTCTGATTGCGGGCGCACATCGCTTGCGCGGCGTTGTTCTCAACGGCGCCAGTGAGATCGATGTTTTGATTGTCGAGGCCGACAAGACCGAAGCAGCCCTTCAGGAGATCACTGAAAACCTGTTTCGCAATGAGCTTTCCGCCATCGACCGTGCTGAGTTCGTCAAAGCATATCGCGAATTGTGGGAAGAAAAGAACGGCGCAATCACGCGCGGCGGCGATCAGGGAGCAAAA…	MAEFKRIAIADIIVSDRLRAVEEDHAQAIALSIAEHGLLNPITVRFTPNAKGGKYTLIAGAHRLRGVVLNGASEIDVLIVEADKTEAALQEITENLFRNELSAIDRAEFVKAYRELWEEKNGAITRGGDQGAKRQLVALLDGETETVSFSEHVADRLGLSKRSVERLNKIAQHLHPDVRAAVRGTSIADNQAALLKLAKLEPAMQRRAAIAFREEGDLSKALQLIEDAPRPPATDKQEKFFLDFVELWSRANAETRARMLAHAGKTGAQENAA
ORF40	31984	32448	+	Hypothetical protein	Hypothetical protein [Ochrobactrum intermedium]	153/154(99%)	5e-108	WP_006467449.1		ATGAGCAAGTTACATCCTGATCAATTCGATTTCTTTCCCGAAGAACTATTCCCGGTTCGGGCACCGGCTTCGCAGATTGACTTGCCGCGTTTCCGCTCCAAGCTGCGCCGCGCCATGTCCGAGGCAATTCGGCAGTGCCCTTATGAGCGCCCTGTCATTGCGGCGCGTATGGCACAGTATCTTGGCATTCCGAACCTCACCAAAGCAGCGCTTGACGCCTATACGGCGGAAAGTCGGGCAACTCACGACATCAGCCTTGTGCGCTTTAAAGCCTTCGTTCGCGCAACCGGCGCGGTCTGGCTCTGGGATATGGTAGTTTCTGAAGACGGCCTAACGTTGTTAGAAGGCGACGAGGTGCGACTTGCGGAAATCGCTGCCGTCCAGCAGCAACAGCGCGAA…	MSKLHPDQFDFFPEELFPVRAPASQIDLPRFRSKLRRAMSEAIRQCPYERPVIAARMAQYLGIPNLTKAALDAYTAESRATHDISLVRFKAFVRATGAVWLWDMVVSEDGLTLLEGDEVRLAEIAAVQQQQRELKAKLKKLMSVPVNVKRRGQS
ORF41	32608	32889	+	Hypothetical protein	No significant similarity	-	-	-		TTGATCTACTACCGAAGTCGGCCCGCACCCGACTTCGGGTTGTGCACAGCGCGCCAGCCAATGATGACCGCGATGCCGAAACTGAGAACAAGACGGCGCTTTGGGCGCGATTTAATGCCCTTTCAGCAGAACATAAAGCACGATGTGAACGCCGTCTGGAAGCTTTGCGCCATGCGGACGAACTTATGCGGGGCGGCGATATTAAGGTCAATACTGCCCTTGAACTCGCTCGTGAGCGGTTCGGCGGCAGTCTTCGCTCATTATATCGTTGGTGGAAGCTGA	MIYYRSRPAPDFGLCTARQPMMTAMPKLRTRRRFGRDLMPFQQNIKHDVNAVWKLCAMRTNLCGAAILRSILPLNSLVSGSAAVFAHYIVGGS
ORF42	32991	34454	+	Transposase	Transposase [Ochrobactrum intermedium]	467/486(96%)	0.0	WP_006471586.1		ATGTCAGACTATTTGCGCTCGGAGAAGCCGAGCTTCTCCGCCTGCTATCGGCGCATGGTGAAGGTGGCGAAAAAGAACAAGTGGACGCCGGTTCCTTCGGAACGTGCGCTGCGTCGCCGTCTGGATGCAGAAGTCCCAGCCGAGGTGCAGACCTTGGCCCGCGACGGTAAGGAAAAAGCCAAAACGCTCTATCCAGCACAGCGCCGCAGCCGTGCCTCCCTGCATCCGATGCAGGTGGTGAACATGGACGGCCACAAGCTCGACGTCTTTGTGAAGGTGCCATGGTCCGAAGCGCCGGTGCGCATGTTCCTGCTTGGGATACAAGACCTGTACTCCGGCAAAATCCTTTCTTGGCGATTGTCGGACAGTGAAAACAAGGAAACCGTTCGCCTCGTCATT…	MSDYLRSEKPSFSACYRRMVKVAKKNKWTPVPSERALRRRLDAEVPAEVQTLARDGKEKAKTLYPAQRRSRASLHPMQVVNMDGHKLDVFVKVPWSEAPVRMFLLGIQDLYSGKILSWRLSDSENKETVRLVIGDMVENFGIPEAIVLDNGRAFASHWISGGTANRYRFKVKDEDPRGLLTTLGVEVHWTNPFSGQSKPIERAWRDLAENISKHPFCAGAYTGNTTANKPENYGSRAIPLSDFHMHVSEQVAEHNAQAGRRAANCAGRSFDDTFAASIETAIVSQPTAAQKSLWLLASEVIRTQKGNGEIHYQGNRYWNSALTQHAGKKITIRFDPDDLHGSIKVYDLNNSLICDAQCIADTGFFDQDAARNHARARRDYLKGLKATADAQRKLSAKQL…
ORF43	34537	35526	+	Transposase	Hypothetical protein [Ochrobactrum intermedium]	322/329(98%)	0.0	WP_006471585.1		TTGACTGGCCCCGAACTGACTGCCAACCGCACCCAGCAGGATATTGATACATGGTGGGCGCTGATTGACCGGCTTTTGCCTGTGGTGACTGTCAACAAATGGAGCAAGATCGAAACCGCTCGCCGCATCAACATGCCGGAAAGCACATTCTCGGCATGGTTTTCGGGCCGCTACAATGGTCGGCTTGACGCGCAGAACAAGCTTGTCCAGCAATGGCTTGATGCGGTCAATGAGGCTGCGGAGCTTGATACGCTGCCGTCCTCCCCATCGTTTTTTCTGACCCGCACTGCGGCGGAGATCGAGGCCGCACTTAAATGGGCGCAGAAAGGGCCTGACCTCGTTATGGTCACGCAGCCTGCAGGCGTCGGCAAGACGATGACTTGCCGCCAATATCGCGCT…	MTGPELTANRTQQDIDTWWALIDRLLPVVTVNKWSKIETARRINMPESTFSAWFSGRYNGRLDAQNKLVQQWLDAVNEAAELDTLPSSPSFFLTRTAAEIEAALKWAQKGPDLVMVTQPAGVGKTMTCRQYRATRPHVHMVTMSPHTRTVHGMMIDLASELEVMQHNPAKLTRAIGNRLARAGAPTLLIVDEAQNLVNEAIDQLRHFVDVYNCGVALIGNDEIHSRYTKRQDMPSDGSKNAQLRSRIGKRLNYAKPHKEDLLAFIEAWDVTDKPTVELLLGIGMKGGALRQIDKTMRLANEVAQGLGMSVTYDIIKKAWENRDVEGLVA
ORF44	35523	35810	+	Hypothetical protein	Hypothetical protein [Ochrobactrum intermedium]	93/95(98%)	6e-62	WP_006471584.1		ATGAGCATCGAACTGTCCAGAACTCTCAAGATCATCGCGGATGAACTGGGCCGGTACGATGCTGACAACCCCATTCCTGCCCATCGCTGCCCTGACCTTTACGCCAAGTTGTCGCTTTGCTCTGACCTCGCGGTTGCCATGGAGCTTGAACTAACGGGTTTCCGCCATTTGGAAATGGATCGTCAGGGCCGCGCCTTCATGGAGGCGGAAGCTTCGGCGGCAATGACGACTCGGCCCGTACCACGCGATGGCAAGATTTTGCGCCCTGAATTTGGGAGGAAGCCATGA	MSIELSRTLKIIADELGRYDADNPIPAHRCPDLYAKLSLCSDLAVAMELELTGFRHLEMDRQGRAFMEAEASAAMTTRPVPRDGKILRPEFGRKP
ORF45	35807	36097	+	Hypothetical protein	Hypothetical protein [Ochrobactrum intermedium]	92/95(97%)	2e-62	WP_006471583.1		ATGATCCGCAATCCGTACGAATTGAGCGAGAGCCTGTTTCTGGCGCGCAAGAATATCCTGCAATACGAGATCGCGGGTTATTTTTTTCGGCCCGGCGATATTCGCAACCTGTCGGAACTCTTTCTGCTCAACGGCATCACCGCCCAACAGATGGGCCACGAGATCGCCCGTTATCGCGCCACTGGATGCATGGATGCGCAGCCGGTGGTGACCACAATTGTCGAACACGCAACCCGGCCCGGTTCCAATGTCGTGCTGCTCAACATCAACAGCGACCGCCTGAAGCCCTGA	MIRNPYELSESLFLARKNILQYEIAGYFFRPGDIRNLSELFLLNGITAQQMGHEIARYRATGCMDAQPVVTTIVEHATRPGSNVVLLNINSDRLKP
ORF46	36123	36746	+	Sulfate transporter	Sulfate transporter CysZ [Ochrobactrum intermedium]	199/207(96%)	2e-144	WP_006471582.1		ATGTCCGATACAAGTATTCAAATCCCAGCAGGCTATGTCCGTGATCGTGACGGCCATCTTGTCCCCAAGGATAAAGTGAAGCCGATCGACCGCGAACGCGACTTGATGGTGAATGCCATTTTCTCAGAAGCCGTTACACTTTCGGGAACAATTGCTGATTTCCGCGACCGCTGTTTCGACCTTTTGGGCGAATTCGTGGACAGGTCAGCCGCCCAATATGGTGCGAAGCTTGGTGGCAAAAAGGGCAATATGACCCTCTACAACTATGACGGTTCGGTGAAGATCGTCATTCAGCGCGGCGAAACCAAGTCCTTTGATGAGCGGCTTCAGGTCGCCAAGGCCCTTGTAGATGAGTGCATTCACGAGTGGTCGAAGGGATCAAACAAGAACATCAAGGCT…	MSDTSIQIPAGYVRDRDGHLVPKDKVKPIDRERDLMVNAIFSEAVTLSGTIADFRDRCFDLLGEFVDRSAAQYGAKLGGKKGNMTLYNYDGSVKIVIQRGETKSFDERLQVAKALVDECIHEWSKGSNKNIKALVDHAFQVDTEGKVSVDRILSLRRLDIDDPRWLKAMTAIIDSMQVVGSKRYFRVYKRVGETDNYKPVSLDAASA
ORF47	36755	37036	+	Hypothetical protein	Hypothetical protein OINT_1001786 [Ochrobactrum intermedium LMG 3301]	88/93(95%)	7e-59	EEQ96359.1		ATGATCCGATTTCACTTTGAAGACGATGGTCAGGACTTCCTCTGGTGGGACGTCGAAGACATGGGGGACGGCATCGGCAAGGTCGTTGATGCAGGCCCGCTGCAGGCTTGGGCGTGGGCCAGTGGCAACCATTACGTAAACTTGGGCGAACCACATGGAGTTGGTGACAAGCTGATCACAACCGATGACCTCGCACGCTCTCAAGCCACCGGATACAGCCGTGTTCTTGAACATCGGGTCACGCGTGTTGAGCGCATTTCAGAACAGGCAGGTGAAGCATGA	MIRFHFEDDGQDFLWWDVEDMGDGIGKVVDAGPLQAWAWASGNHYVNLGEPHGVGDKLITTDDLARSQATGYSRVLEHRVTRVERISEQAGEA
ORF48	37033	37722	+	Hypothetical protein	Hypothetical protein [Ochrobactrum intermedium]	223/229(97%)	3e-164	WP_006471580.1		ATGAACCGCGAAACCTTGGCCAAGCGTATTGCCGCACTGCGCCAGATGACCACTGAGCGCGGATGCACCGAGGCGGAGGCACTCGCCGCCGCCGCCAAGGCAGCAGAGTTGATGCAGGAATATGGCCTGTCCGAAAGTGACATTGAGTTTTGCGAACAGGCCGTCACCAGTAAAACGAAGGGACGCAACCCAGCGGCGGACCTTTGGCCGGTGATTGCTCACTGCACAAACACCGCGTCAATCATCGTCAGTTATGTGGTTCCACCGAAAACGGAAGTGACTTTTGTCGGCAAGGCTCCGGGACCGCAGATAGCTACCTATCTGTTGGTGGTGTTGAACCGCGCAATTGCTAACGAGGTGAAGAAGTTCAAGGCTTCGACATTCTACCGCCGTCGCCGC…	MNRETLAKRIAALRQMTTERGCTEAEALAAAAKAAELMQEYGLSESDIEFCEQAVTSKTKGRNPAADLWPVIAHCTNTASIIVSYVVPPKTEVTFVGKAPGPQIATYLLVVLNRAIANEVKKFKASTFYRRRRSLSTKRKAVADFTVGLVWRLRERLLEIFAPAVSDEIRAAAHDALAERYPAASSIERKKHQTRYDDALWNGWDAGDNVNLSHGVSGSEKPLAIGGAA
ORF49	37719	38369	+	Hypothetical protein	GemA protein [Ochrobactrum intermedium]	212/215(99%)	2e-154	WP_006471579.1		ATGAGCGCGACCGCCATGATCAACATCGCCAAGAACCAGCTCGGACTTGACGAGGACACCTATCGCGGCATGTTGCACCGCGTCACCGGCAAGGTTTCGCTGCGGGAAATGTCCGAGGCCGACAAGCTGAAGGTGATTGATGACCTCAAACAAAAGGGCTTTGATCCTGCCGTTAAAAGCCCCTCAAAAGGCAAACGAAAGCGCCTTGAAGGCAAGTTTGCGGCGAAGCTTCAGGCGCTCTGGATCGCGGGTTACAATCTCGGCGTAGTCACCAACGGCTCCGACGAGGCGCTGATTGCCTTCGTCAAGCGCCAGACCAAGCTTGACCATGTGCGGTTTCTGCACGATCCGGCAGATGGATATAAGGCGATTGAAAGCCTGAAGCGCTGGCTTAACCGA…	MSATAMINIAKNQLGLDEDTYRGMLHRVTGKVSLREMSEADKLKVIDDLKQKGFDPAVKSPSKGKRKRLEGKFAAKLQALWIAGYNLGVVTNGSDEALIAFVKRQTKLDHVRFLHDPADGYKAIESLKRWLNRAAGVKWAKDALVPDWANQPHGQIVLAQWQTLTKAGRINGESLSETVWSICGYDGKPVLNNLKPKEWQAAMNELGRRIRKADRL
ORF50	38366	38590	+	Hypothetical protein	Hypothetical protein [Ochrobactrum intermedium]	74/74(100%)	8e-46	WP_006467440.1		ATGACGAACAGCGTCCGCGTCACAGACCACGCTGTGCTTCGCTATCTTGAGCGTGAACACGGTCTCGACGTGGACGCAGTCCGCAATCATATCGCTGGCCTTGCAGCCACCGGCGTTCAGCTGGAGGCAATCAGCGTCAAGGTCGAAAGGGTGAAACTTTTGCTGTGTGGCGAAACTGTCGTCACCGTTTTGAAACGAAACTGGCCATCGGACCGGAGATCATGA	MTNSVRVTDHAVLRYLEREHGLDVDAVRNHIAGLAATGVQLEAISVKVERVKLLLCGETVVTVLKRNWPSDRRS
ORF51	38587	38964	+	Hypothetical protein	Hypothetical protein [Ochrobactrum intermedium]	124/125(99%)	5e-85	WP_006467439.1		ATGACCAGAAACAGCCTGCCAGAAGTGTTAGCAGAAATTGCCCAAGTAGCCGGAACGGAAGCTGCTTGGGCGATTGTGCGTGCGCAGGGTGGCATCACGGTCTACTTGCCGTCGCAACCGAAAGAAGGCCACTGGCTTGTCGAACTGGTCGGGCAGGAAGCCGCCGAGAAAATCTGCGCACATTTCTGTGTCGGCAATAGCGGTGTCCGTTTGACTATCCCGATGGGAAAATATGCCACCTCGCGCGAACGGCTGGTCAAAGCACTGGAAGCGGGCATGACAGCGCCACAGGCGGCACTAGCTGCAGGCATGCATGAGCGCTCGGCCTATCGGGCGCGCAAGCGTATTCGCAAACAGAAACAGGGAAGCTTGTTCTAA	MTRNSLPEVLAEIAQVAGTEAAWAIVRAQGGITVYLPSQPKEGHWLVELVGQEAAEKICAHFCVGNSGVRLTIPMGKYATSRERLVKALEAGMTAPQAALAAGMHERSAYRARKRIRKQKQGSLF
ORF52	39015	39914	+	Endolysin	Peptidoglycan binding domain-containing protein [Ochrobactrum intermedium LMG 3301]	285/299(95%)	0.0	EEQ96354.1		TTGATCCAAGTTTTGCTTCAGGATCAAGCCACCGGGATAAAAAATGTGAACCAGCTCACCGCTCGCAACAATCTCGCATCCCATATCAATCATACGGTTCTGGCAGCACTCGCGCCGCGCGTGTCTACCAAGAAGATTGCCGATCAGCAGGCAATTATTGCTGCCTTCGGTCCACTGCTGCCGGAATTTCTCGTCCGGTTCGAAGTCACCACTCCACTGCGCATTGCCCATTTTCTCGCCCAGTTGGCGCATGAGAGCGACGGCTTTTGCGCGATTGAGGAATATGCGAGCGGTGCTGCCTATGAAGGTCGTGATGATCTTGGCAATACACAGGCGGGCGATGGCAGGCGTTTCAAGGGCCGTAGCCCGATTCAGTTAACGGGCCGAGCCAACTACCGC…	MIQVLLQDQATGIKNVNQLTARNNLASHINHTVLAALAPRVSTKKIADQQAIIAAFGPLLPEFLVRFEVTTPLRIAHFLAQLAHESDGFCAIEEYASGAAYEGRDDLGNTQAGDGRRFKGRSPIQLTGRANYRDFTRWIRQFVPDAPDFERNPELVATWPWAAWAVFFFWSTKGLNAIADRDDLLAATKRINGGTNGLTDRAAYLKKAKTIIAEIQGEILGRDQDYSILRRGMRGPSVANVQRALRAAGFYHMSIDGIFGAGTEQAVRAFQRDHRLAADGLVGRKTIAALGRFMPEDVE
ORF53	39911	40177	+	NAD(P)+ transhydrogenase	Hypothetical protein [Ochrobactrum intermedium]	88/88(100%)	6e-56	WP_039852736.1		ATGAGTGAGCCGATCAAGGAACCGGGCTACACTTCCAGCCGTCGTTATCTCTGGGGCAGCTTCTATCTCGCTTGGGCGGTTATCATCATTCTTGTTGCTGCCGCCTCCTTTGGCTCCGAGCAGGCCGTGGCGATCGCTCCCATCGTGGTGCCGTCCATGGTTGCCCTTATCGTCGGCGTTCTCGGCGTCCATCGCGGTTTCGGGTCTGTCGATTATTGGGCGCAGGCAAAGGCTCTTTTCGTCGATCGGCGCGAGGACCGGCCATGA	MSEPIKEPGYTSSRRYLWGSFYLAWAVIIILVAAASFGSEQAVAIAPIVVPSMVALIVGVLGVHRGFGSVDYWAQAKALFVDRREDRP
ORF54	40174	40581	+	Exonuclease SbcC	Hypothetical protein [Ochrobactrum intermedium]	118/135(87%)	4e-57	WP_050791000.1		ATGATCGGTATAATATCTGCATGGTTTGGAAAGCGGGCTTCGCCGCTGCTCATTTTCGCCCTCCTGCTTTTTTTCGCAATGCTTCTGACTTTCGGAGCGGTGCGGTCATTTCGCGGCATAATCAGCGACGCTGTTACAGTCGCGGAGAAGGCGCGTGACGCCTATTGGTCCGAACAGATCGCCAAGGCCAATGAAGTGGCTGCAAAAAATATCATCGAACAGATGAAAGCTGCGCAGGCCGCGCAAGAAAAGGCGCAGGCCGAAATCATCCGTCTCAACAACAAGGTTTATGAATTGGAGGACGCCAATGCGGCTCTTTCTGACACTGCTGGCAGTGGCATCGATGTCGATCGTTCACGGCTGCTCAATAACCAGTTCCTCGGTGGACGCGCCGATCCT…	MIGIISAWFGKRASPLLIFALLLFFAMLLTFGAVRSFRGIISDAVTVAEKARDAYWSEQIAKANEVAAKNIIEQMKAAQAAQEKAQAEIIRLNNKVYELEDANAALSDTAGSGIDVDRSRLLNNQFLGGRADPPY
ORF55	40556	40786	+	Hypothetical protein	Hypothetical protein [Ochrobactrum intermedium]	60/62(97%)	7e-34	WP_006471573.1		GTGCCGTCAGTAGCGCGAAAGCCTTGCGATCCGCCCGTCACGCTCCCGGATCGTGCGCTGTCCGCGAAGGAACTGACGCCGCTATGGGGCAAAGATCGTGCTGCACTTGCCGTCTGCGAGCAACGGCGCGGCGCAGCCATTGCGGCGATTGATGCGGTTCCGGTTCCGCAGGAGCGCCCCAAGAAATGA	MPSVARKPCDPPVTLPDRALSAKELTPLWGKDRAALAVCEQRRGAAIAAIDAVPVPQERPKK
ORF56	40783	41013	+	Hypothetical protein	Molecular chaperone DnaK [Ochrobactrum intermedium]	70/71(99%)	8e-44	WP_006467435.1		ATGAAGATCGGCAATTTCGCGCACGAGCTGGCCGACATGCGCGCCGAGCAAGAGCGGGATGCCGGTATCGCCGCCGCTCGCGCACCTCTGAAGCAAACCGGCACGCTGGATTGTATCCGGTGCGGGGACGAGATCGAGGCGGAACGGCGAGCGGCGATGCCGTCTGCCCGGCGATGTGTGGATTGTCAGGAAAGTTTTGAACGATGGCAGGCTAGGAAGGCCGGGGCATAA	MKIGNFAHELADMRAEQERDAGIAAARAPLKQTGTLDCIRCGDEIEAERRAAMPSARRCVDCQESFERWQARKAGA
ORF57	41013	41342	+	Hypothetical protein	Hypothetical protein [Ochrobactrum intermedium]	61/116(53%)	5e-38	WP_006467434.1		ATGGATCTGCAATTACTCATGCCTTGGATTGCTGCGGCGCTTTCGATTAGCTCGCTTTTGTCCAACATTTATACCGTGTTCACCTCGCCATCCCGCAAGAACGCCGCAGACGTTGCCAAACTCTACAGCGACCTAGCGAAGCACGATCGCCGAATTCAGTCGTTGGAAGGCGAGATAAAGCATCTGCCTGATCGCGATTCCACGCATCGGATGGAGCTGGCAATGGAAAAGATTAATGGCCGTCTCGACACCCTCAACGAAACGCTGAAGCCGATCAAAGCAACCAATGAACGGCTCAATGAACTTTTAGTGGAGCAGGCTAAGAAATGA	MDLQLLMPWIAAALSISSLLSNIYTVFTSPSRKNAADVAKLYSDLAKHDRRIQSLEGEIKHLPDRDSTHRMELAMEKINGRLDTLNETLKPIKATNERLNELLVEQAKK
ORF58	41339	41653	+	Hypothetical protein	Hypothetical protein [Agrobacterium sp. SUL3]	75/102(74%)	5e-52	WP_052817246.1		ATGAACAGTCTTGGCATCGATTATGTCCGCCTTCGTCGGGAAAGCGCTCGCCTTGTCATTCTGAAGGCTCTGGCAGAACAGATGAACGGTTCGCTCGACAGCAGCATGCTTGAACAGATACTGCCGGTTTTCGCGATCAAGGAAAGCCGCGTTTGGGTTCATGAGCAGTTGGAATATCTGGCTGAGCGTGAGGCCGTGATTATCACCCGAGCGGGAACCGTCATGATCGCCACACTCACCAAGCGCGGTCGACGCCACCTTGAACGCGACATTGCGATCGAGGGTGTTAAGCGTCCGTCCGAGCCGGATGCTTAA	MNSLGIDYVRLRRESARLVILKALAEQMNGSLDSSMLEQILPVFAIKESRVWVHEQLEYLAEREAVIITRAGTVMIATLTKRGRRHLERDIAIEGVKRPSEPDA
